# Supplementary material for: The cation exchanger Letm1, circadian rhythms, and NAD(H) levels interconnect in diurnal zebrafish
Source: Life Sci Alliance. 2022 Jun 13;5(9):e202101194. doi: 10.26508/lsa.202101194 (PMC9191620; doi:10.26508/lsa.202101194)
Supplement: Supplementary file 1 [file LSA-2021-01194_TableS1.xlsx]

## Sheet: Sheet1
geneid	baseMean	log2FoldChange	lfcSE	stat	pvalue	padj	meanFilter	181452	181453	181454	181455	181456	181457	181460	181461
ENSDARG00000038424	775.06	-4.1572	0.310574	-13.3855	7.3453e-41	1.72644e-36	FALSE	94.6332	114.415	121.415	117.705	2714.02	1211.87	2919.45	1145.76
ENSDARG00000015263	601.674	-2.7815	0.235926	-11.7897	4.41041e-32	5.18311e-28	FALSE	200.641	190.795	199.559	192.085	1685.64	935.554	2020.34	744.37
ENSDARG00000006526	7401.09	-1.88595	0.161488	-11.6785	1.64079e-31	1.2855e-27	FALSE	3629.88	3753.62	3433.83	3091.32	16481	12139.4	14793.1	7994.05
ENSDARG00000037946	230.533	-3.66718	0.322944	-11.3555	6.96551e-30	4.09293e-26	FALSE	49.7823	51.4628	51.5617	36.4486	1098.98	368	541.894	398.852
ENSDARG00000036028	3267.39	-2.12828	0.197528	-10.7746	4.53864e-27	2.13353e-23	FALSE	1516.4	1527.46	1669.81	1695.23	10602.6	5319.29	7870.78	4228.06
ENSDARG00000041645	710.035	-1.82408	0.17316	-10.5341	6.01705e-26	2.35708e-22	FALSE	246.567	238.497	201.728	342.862	1100.91	838.636	1026.12	679.099
ENSDARG00000054058	5320.04	-0.961319	0.0933822	-10.2945	7.46383e-25	2.50614e-21	FALSE	3919.04	4280.36	4273.7	3865.83	9346.97	7390.55	8248.79	6831.15
ENSDARG00000086647	227.755	-2.6658	0.265569	-10.038	1.03719e-23	3.04726e-20	FALSE	78.0737	57.5761	95.3186	72.805	634.019	343.192	677.613	273.695
ENSDARG00000077882	174.578	-2.4682	0.247793	-9.96073	2.26383e-23	5.91212e-20	FALSE	71.5935	60.64	59.5548	72.7539	479.282	275.234	480.483	229.947
ENSDARG00000033029	655.996	-1.22153	0.126976	-9.62017	6.57251e-22	1.5448e-18	FALSE	546.823	492.88	421.092	458.258	1354.03	1148.32	1071.97	905.79
ENSDARG00000079497	937.908	-1.69786	0.179207	-9.47429	2.68584e-21	5.07955e-18	FALSE	555.1	534.219	563.604	543.029	2090.21	1296.62	2467.02	1271.92
ENSDARG00000060246	1016.9	-1.86856	0.197311	-9.47011	2.7956e-21	5.07955e-18	FALSE	519.429	554.839	654.149	483.943	2900.41	1653.88	2296.25	1230.75
ENSDARG00000098995	140.088	-3.35656	0.354457	-9.46959	2.80949e-21	5.07955e-18	FALSE	25.1329	35.3621	22.6297	40.3989	222.443	397.337	519.525	125.675
ENSDARG00000102175	311.118	-2.01324	0.213183	-9.44372	3.5977e-21	6.04003e-18	FALSE	110.524	66.5083	142.066	79.0724	540.79	313.412	351.508	401.826
ENSDARG00000013430	31586.7	-0.931287	0.100625	-9.25503	2.14164e-20	3.35581e-17	FALSE	20445.7	23087.3	22345	24281.1	46091.3	40287	50482	35071.9
ENSDARG00000101135	3249.1	-2.85658	0.312806	-9.13209	6.71905e-20	9.87028e-17	FALSE	1078.3	1282.79	926.11	1049.1	11465.4	7623.8	9100.21	3220.13
ENSDARG00000102572	1867.43	-1.07117	0.118842	-9.01337	1.99811e-19	2.76256e-16	FALSE	1124.92	1373.33	1410.9	1513.08	2726.62	3065.29	3282.18	2317.56
ENSDARG00000104929	620.971	-0.993556	0.1108	-8.96715	3.04296e-19	3.97342e-16	FALSE	513.654	563.783	568.116	508.37	1292.76	1015.35	934.298	1047.82
ENSDARG00000028163	181.384	-2.66045	0.297886	-8.93109	4.21845e-19	5.21845e-16	FALSE	51.7664	51.365	47.9054	58.8825	520.774	249.535	410.278	148.804
ENSDARG00000019532	520.4	-1.8262	0.204654	-8.92336	4.52362e-19	5.31616e-16	FALSE	233.047	263.227	249.402	280.502	1051.55	780.27	1261.85	545.784
ENSDARG00000093052	120.461	-3.46176	0.388415	-8.91254	4.98777e-19	5.5825e-16	FALSE	35.3806	26.5971	19.27	35.5682	389.299	172.486	540.809	168.756
ENSDARG00000053315	232.924	-1.49242	0.168142	-8.87596	6.93325e-19	7.40723e-16	FALSE	134.27	196.733	127.2	162.012	473.673	463.652	469.38	340.267
ENSDARG00000052690	4860.78	-1.25925	0.142195	-8.85579	8.30963e-19	8.20402e-16	FALSE	3265.41	3509.27	3511.87	3519.13	9390.17	7363.06	10498.6	5797.5
ENSDARG00000028173	992.48	-1.3866	0.156591	-8.85488	8.37715e-19	8.20402e-16	FALSE	600.646	670.814	600.926	764.243	2184.43	1153.68	1866.94	1683.68
ENSDARG00000069027	645.777	-2.98951	0.339479	-8.80617	1.29498e-18	1.21749e-15	FALSE	211.837	244.242	177.686	152.386	1842.94	917.574	2597.04	888.717
ENSDARG00000036848	2921.17	-1.35715	0.155456	-8.73011	2.54419e-18	2.29995e-15	FALSE	1898.93	2098.82	1921.4	1983.26	5365.63	4787.08	6775.21	3318.47
ENSDARG00000094300	2087.14	-1.04081	0.119316	-8.72313	2.70626e-18	2.35585e-15	FALSE	1523.4	1626.72	1483.96	1680.96	3191.21	3096.27	4118.7	2587.72
ENSDARG00000068088	980.195	-1.54518	0.177414	-8.70945	3.0536e-18	2.47489e-15	FALSE	367.435	335.17	530.489	298.723	1393.41	951.562	1216.58	910.064
ENSDARG00000043102	845.645	-1.63726	0.187974	-8.71003	3.038e-18	2.47489e-15	FALSE	456.578	559.253	442.313	498.328	1650.71	1293.5	2172.94	970.815
ENSDARG00000041492	330.267	-1.91543	0.220183	-8.69922	3.34162e-18	2.61805e-15	FALSE	179.559	181.543	136.452	161.153	828.615	501.037	790.799	367.767
ENSDARG00000006598	819.244	-1.88914	0.218198	-8.65791	4.80489e-18	3.64304e-15	FALSE	411.909	451.461	422.344	404.069	1896.65	1399.26	2167.24	797.845
ENSDARG00000099889	1118.33	-1.58487	0.183413	-8.64099	5.57257e-18	4.09305e-15	FALSE	661.288	668.992	585.378	729.841	2239.18	1812.08	2691.23	1195.09
ENSDARG00000020741	4759.86	-1.5873	0.184836	-8.58764	8.87747e-18	6.32291e-15	FALSE	2226.92	2375.61	2319.12	2610.36	8667.63	6560.86	9380.54	4034.79
ENSDARG00000075833	163.622	-2.03463	0.237341	-8.57259	1.01184e-17	6.99479e-15	FALSE	74.7761	87.2271	76.4832	92.1086	315.686	266.882	504.842	266.617
ENSDARG00000078172	624.904	-1.53943	0.180276	-8.53932	1.35018e-17	9.06701e-15	FALSE	376.065	422.251	389.546	354.07	1301.21	962.768	1506.63	714.025
ENSDARG00000057633	185.28	-2.6004	0.307279	-8.46267	2.61325e-17	1.70616e-14	FALSE	61.5953	74.8743	89.6778	54.2493	584.623	189.779	608.059	318.436
ENSDARG00000005004	99.0608	-2.13057	0.253526	-8.40374	4.32488e-17	2.67505e-14	FALSE	40.971	41.0272	43.4478	28.7234	253.307	145.448	131.894	146.643
ENSDARG00000037859	65.5051	-4.10587	0.488575	-8.40376	4.3241e-17	2.67505e-14	FALSE	10.5917	9.08957	14.6746	6.61991	343.637	134.415	165.746	63.6993
ENSDARG00000059815	796.356	-1.34846	0.161338	-8.35799	6.37972e-17	3.84485e-14	FALSE	425.364	495.449	543.156	495.896	1135.67	1586.3	1430.37	839.346
ENSDARG00000093303	783.061	-1.94428	0.235101	-8.26998	1.33982e-16	7.87277e-14	FALSE	415.214	393.418	317.781	415.964	1818.83	1272.77	2141.56	705.093
ENSDARG00000036967	2999.73	-0.858499	0.104555	-8.21095	2.19446e-16	1.25801e-13	FALSE	2368.08	2326.5	2413.72	2365.48	4885.13	4094.23	4812.88	3387.93
ENSDARG00000100952	1053.76	-1.12205	0.136962	-8.1924	2.56072e-16	1.43303e-13	FALSE	626.834	771.84	684.241	679.858	1725.27	1221.64	1841.25	1226.41
ENSDARG00000089429	1421.64	1.25482	0.153224	8.18947	2.62371e-16	1.43413e-13	FALSE	1931.33	2115.51	1610.45	2121.98	783.517	690.47	649.101	1133.44
ENSDARG00000013926	1115.68	-2.90833	0.355673	-8.17697	2.91059e-16	1.55478e-13	FALSE	275.965	380.994	364.174	405.561	3813.08	2507.94	3439.81	948.514
ENSDARG00000009779	2031.73	-1.01056	0.124004	-8.14942	3.65671e-16	1.90994e-13	FALSE	1440.99	1621.61	1407.84	1551.79	3405.01	2873.87	3616.94	2240.15
ENSDARG00000038025	1567.35	-2.85636	0.350816	-8.14204	3.88686e-16	1.98602e-13	FALSE	495.532	494.824	462.472	588.147	5630.22	2900.85	4820.43	1429.28
ENSDARG00000104687	974.902	-1.55274	0.191086	-8.12589	4.44082e-16	2.22079e-13	FALSE	637.736	654.644	698.198	571.305	2774.58	1505.29	1953.5	1285.21
ENSDARG00000019122	47.0528	4.90402	0.604682	8.11009	5.0584e-16	2.47693e-13	FALSE	75.8808	96.4814	192.279	93.908	1.00895	0	2.76774	10.6252
ENSDARG00000015164	8711.2	-1.31584	0.162393	-8.10279	5.37129e-16	2.57646e-13	FALSE	5850.89	6204.75	5398.88	6167.58	17483	13666.2	18574.7	9084.92
ENSDARG00000008969	2766.49	-1.49703	0.185082	-8.08849	6.04086e-16	2.83969e-13	FALSE	1289.74	1512.45	1350.78	1307.77	4579.73	3797.43	4907.23	2131.89
ENSDARG00000035253	914.713	-0.972324	0.120317	-8.08136	6.40471e-16	2.89493e-13	FALSE	696.733	657.913	769.645	671.135	1381.36	1102.31	1711.63	1289.3
ENSDARG00000098315	652.998	-1.20189	0.148712	-8.082	6.37114e-16	2.89493e-13	FALSE	340.335	365.673	411.579	371.729	919.536	755.837	1114.31	637.466
ENSDARG00000023656	141.929	5.50616	0.681991	8.07366	6.82203e-16	3.02538e-13	FALSE	336.172	195.709	506.393	231.242	0	1.89425	14.4665	11.1725
ENSDARG00000057004	105.119	-1.72084	0.214691	-8.01544	1.09744e-15	4.77672e-13	FALSE	66.0033	69.6175	44.2203	51.9195	189.942	178.102	246.932	151.552
ENSDARG00000093019	286.691	-3.51969	0.439582	-8.0069	1.17639e-15	5.02725e-13	FALSE	41.8681	84.8607	57.9207	61.3773	869.694	632.05	1034.14	276.963
ENSDARG00000100697	4919.06	-1.02957	0.129509	-7.94977	1.86857e-15	7.84265e-13	FALSE	3081.69	4007.76	3959.69	3647.98	7933.59	8092.28	8418.15	5560.45
ENSDARG00000087143	215.953	-1.65396	0.210116	-7.87166	3.49955e-15	1.44304e-12	FALSE	92.0864	80.8258	69.4868	100.605	288.502	216.881	355.988	218.448
ENSDARG00000020114	546.299	-1.62732	0.206962	-7.8629	3.75355e-15	1.52109e-12	FALSE	312.68	362.915	370.292	196.968	1405.8	739.142	852.457	844.021
ENSDARG00000093124	84.6905	-3.58134	0.456864	-7.83896	4.54296e-15	1.80979e-12	FALSE	6.6841	29.2529	15.8134	23.2072	380.156	240.281	203.451	71.5976
ENSDARG00000086746	1800.27	-1.10551	0.141567	-7.80907	5.761e-15	2.25678e-12	FALSE	1403.06	1271.58	1282.26	1356.83	2967.73	3197.02	3309.78	1962.4
ENSDARG00000010420	1183.72	-1.07409	0.137942	-7.78652	6.88818e-15	2.65409e-12	FALSE	780.034	1063.11	990.003	995.629	2240.44	1762.51	2469.63	1588.84
ENSDARG00000044521	19443.3	-0.464821	0.060069	-7.73811	1.00903e-14	3.82522e-12	FALSE	16992.7	17999.1	17162.7	16398	24947.1	24209.6	23911.2	21550.5
ENSDARG00000016188	1221.35	-2.1561	0.27937	-7.71771	1.18441e-14	4.41879e-12	FALSE	562.578	500.342	548.221	621.617	3732.17	1569	3213.42	1437.49
ENSDARG00000018404	7760.17	-1.18572	0.153736	-7.71268	1.23199e-14	4.46209e-12	FALSE	4816.13	5311.84	5247.4	5518.75	16200.6	9486.55	13280.9	8562.8
ENSDARG00000077982	587.875	-1.61884	0.209899	-7.71248	1.23399e-14	4.46209e-12	FALSE	301.197	363.927	306.582	368.434	1579	631.039	1053.27	852.56
ENSDARG00000059363	518.748	-3.04039	0.394672	-7.70359	1.32295e-14	4.71132e-12	FALSE	139.265	137.443	172.439	157.645	2069.33	876.482	1610.86	435.754
ENSDARG00000010312	1003.27	-1.11143	0.144312	-7.7016	1.34373e-14	4.71389e-12	FALSE	617.756	605.141	655.585	703.679	1626.52	1169.33	1597.78	1185.8
ENSDARG00000055278	984.614	-1.45972	0.189582	-7.69966	1.36424e-14	4.71544e-12	FALSE	453.859	454.53	591.923	568.129	1727.53	1020.58	1934.9	1006.14
ENSDARG00000060113	2300.58	-1.01407	0.131985	-7.68319	1.5518e-14	5.28603e-12	FALSE	1755.68	1859.54	1657.75	1839.06	4582.3	3092.8	3932.72	2757.85
ENSDARG00000079946	457.98	-1.42628	0.186028	-7.66704	1.76016e-14	5.91013e-12	FALSE	223.758	213.152	272.224	268.024	676.069	597.436	881.549	471.074
ENSDARG00000006031	3136.17	-0.919278	0.120064	-7.65654	1.91012e-14	6.21824e-12	FALSE	2314.41	2213	2231.2	2377.88	4120.65	4757.26	5115.04	3288.23
ENSDARG00000058476	456.249	-1.27465	0.16651	-7.65512	1.93129e-14	6.21824e-12	FALSE	283.038	309.73	249.592	335.843	892.75	589.275	806.765	562.784
ENSDARG00000042816	906.946	-4.7985	0.626776	-7.65584	1.92045e-14	6.21824e-12	FALSE	89.682	82.8167	88.9679	104.754	5897.46	1970.99	1993.4	329.237
ENSDARG00000003281	1317.27	-1.04033	0.135977	-7.65073	1.99844e-14	6.34749e-12	FALSE	997.939	988.659	980.431	1117.78	1986.63	2044.57	2754.87	1615.93
ENSDARG00000097208	708.079	-1.35786	0.177964	-7.62999	2.34764e-14	7.35718e-12	FALSE	510.475	433.372	458.728	504.757	1765.18	1032.42	1259.53	833.851
ENSDARG00000099351	1834.23	-1.58477	0.207753	-7.62815	2.38147e-14	7.36502e-12	FALSE	1097.86	1176.06	854.506	1370.79	4673.06	2629.51	4024.86	2169.33
ENSDARG00000090297	262.405	-1.62592	0.213346	-7.62107	2.5159e-14	7.67971e-12	FALSE	161.469	141.355	184.708	139.066	747.657	361.154	457.218	369.816
ENSDARG00000041623	1659.26	-1.32032	0.173556	-7.60745	2.79546e-14	8.42366e-12	FALSE	1102.12	1125.22	1028.41	1085.71	3315.75	3341.27	2626.73	1561.53
ENSDARG00000026611	1600.96	-2.92007	0.384686	-7.5908	3.17938e-14	9.45926e-12	FALSE	492.515	507.639	502.889	521.545	7230.21	2487.85	4105.29	1501.28
ENSDARG00000059826	920.755	-0.739341	0.0974303	-7.58841	3.23843e-14	9.51452e-12	FALSE	782.273	782.585	710.009	850.536	1298.91	1345.27	1471.02	1103.17
ENSDARG00000001953	1723.12	-2.28664	0.301516	-7.5838	3.35574e-14	9.73744e-12	FALSE	806.286	626.053	720.456	881.329	4735.84	3416.76	4963.72	1686.31
ENSDARG00000090552	1142.55	-1.49591	0.197363	-7.57948	3.46931e-14	9.94422e-12	FALSE	761.93	743.908	626.875	652.812	3015.54	1480.42	2083.55	1281.04
ENSDARG00000013871	705.071	-1.34524	0.177894	-7.56204	3.96793e-14	1.12364e-11	FALSE	343.851	349.943	387.611	367.837	1141.84	1055.06	913.402	574.146
ENSDARG00000105287	2750.18	-1.08818	0.14432	-7.54007	4.69727e-14	1.31434e-11	FALSE	1717.79	1713.16	1665.11	1862.83	3921.06	3399.68	4904.84	2571.2
ENSDARG00000007344	2728.4	-3.00268	0.399603	-7.51416	5.72781e-14	1.58384e-11	FALSE	828.419	858.317	518.808	938.26	9572.86	5584.68	7917.17	2123.4
ENSDARG00000002295	449.635	-1.64105	0.219138	-7.48868	6.95694e-14	1.90135e-11	FALSE	330.036	226.762	225.515	244.635	1253.58	664.2	779.298	509.644
ENSDARG00000017127	478.493	-1.28936	0.172994	-7.4532	9.11049e-14	2.4613e-11	FALSE	369.307	393.107	288.513	293.261	1110.78	673.477	869.276	635.469
ENSDARG00000055705	690.299	-1.15458	0.155169	-7.44077	1.00097e-13	2.6735e-11	FALSE	334.267	357.607	401.722	423.38	1020.79	854.336	936.512	566.773
ENSDARG00000097504	228.76	-1.32526	0.180836	-7.32849	2.32756e-13	6.14684e-11	FALSE	102.501	147.546	108.698	136.702	353.89	244.18	378.003	265.19
ENSDARG00000058631	256.796	-1.68703	0.230696	-7.31281	2.61616e-13	6.83224e-11	FALSE	161.679	146.107	139.07	178.036	664.186	354.098	664.972	330.011
ENSDARG00000042641	1095.95	-1.43775	0.196969	-7.29939	2.8908e-13	7.46652e-11	FALSE	581.179	558.584	602.313	760.049	1811.8	1453.41	2459.49	1053.5
ENSDARG00000010658	798.223	-1.13657	0.155883	-7.29115	3.07315e-13	7.85124e-11	FALSE	549.035	544.222	556.445	653.755	1348.93	1030.5	1640.28	1044.44
ENSDARG00000057598	728.85	-0.919657	0.126306	-7.28121	3.30844e-13	8.36145e-11	FALSE	547.242	523.517	532.271	588.963	1146.22	944.859	1245.11	812.253
ENSDARG00000040971	2205.97	-0.70793	0.0973059	-7.2753	3.45644e-13	8.64256e-11	FALSE	1674.62	1802.95	1753.72	1809.6	3061.22	2710.11	3364.92	2367.3
ENSDARG00000035422	105.15	-1.7362	0.239696	-7.24335	4.37747e-13	1.08303e-10	FALSE	52.861	57.5514	59.821	64.0145	241.688	195.421	223.629	120.526
ENSDARG00000036894	1346.43	-0.834315	0.115355	-7.23257	4.73955e-13	1.1604e-10	FALSE	1027.94	1092.48	964.648	1060.44	2070.47	1775.18	2129.83	1419.78
ENSDARG00000069295	489.912	-1.53257	0.21213	-7.22471	5.02183e-13	1.21684e-10	FALSE	296.666	260.581	265.132	354.143	1167.24	621.444	1018.09	597.389
ENSDARG00000030157	630.098	1.05364	0.146077	7.21293	5.47587e-13	1.31332e-10	FALSE	680.324	699.125	655.995	837.359	293.433	476.132	309.077	306.04
ENSDARG00000074686	4962.25	-0.797364	0.110602	-7.20931	5.62366e-13	1.33514e-10	FALSE	4242.06	4079	4372.81	4127.19	8694.96	5869.15	8290.46	6381.12
ENSDARG00000045638	363.521	-1.80507	0.250574	-7.20372	5.85933e-13	1.37718e-10	FALSE	132.071	173.742	140.345	147.812	719.366	449.982	664.95	242.972
ENSDARG00000055876	834.39	-1.32594	0.184465	-7.18803	6.57307e-13	1.52964e-10	FALSE	411.542	413.849	518.058	463.716	1056.88	1092.42	1630.88	750.787
ENSDARG00000076241	2432.08	-0.944573	0.131576	-7.1789	7.02748e-13	1.61935e-10	FALSE	1751.37	1894.12	1676.9	1847.21	3710.53	3478.23	4178.46	2434.57
ENSDARG00000039007	19136.6	-0.63125	0.0879617	-7.17642	7.1562e-13	1.633e-10	FALSE	14466.9	15286.3	14245.8	15457.8	23145.7	23032	26781.7	19136.5
ENSDARG00000043135	318.061	-2.02545	0.283098	-7.15457	8.39383e-13	1.897e-10	FALSE	164.576	165.423	174.157	128.569	1009.93	330.234	791.257	446.703
ENSDARG00000009021	1521.49	-0.705707	0.0993166	-7.10563	1.19773e-12	2.68109e-10	FALSE	1244.28	1269.33	1207.68	1156.54	2276.2	1858.86	2181.87	1643.37
ENSDARG00000055252	122.582	-2.4183	0.341769	-7.07583	1.4856e-12	3.29411e-10	FALSE	32.2645	49.8456	67.1008	42.7175	414.85	234.024	278.693	97.9631
ENSDARG00000099104	28673.7	-0.453929	0.0643235	-7.05697	1.7017e-12	3.73802e-10	FALSE	24708.4	25413.4	25150.1	24866.9	37634.2	33044.7	35632	30862.8
ENSDARG00000071235	1230.05	-1.08414	0.153862	-7.04614	1.83955e-12	4.0034e-10	FALSE	913.23	891.085	1011.57	877.846	2617.43	1856.92	2039.11	1320.98
ENSDARG00000021720	1297.01	1.38975	0.19785	7.02428	2.15168e-12	4.63972e-10	FALSE	1561.62	1996.06	1567.18	1641.09	415.416	675.127	504.513	983.407
ENSDARG00000094210	993	-0.814575	0.116035	-7.02007	2.21764e-12	4.73849e-10	FALSE	711.046	775.27	836.558	822.053	1578.18	1555.85	1311.7	1087.28
ENSDARG00000035120	1072.54	-1.05969	0.151078	-7.01421	2.31255e-12	4.89678e-10	FALSE	750.708	674.114	704.247	639.734	1433.25	1483.67	1877.28	980.656
ENSDARG00000037281	2020.95	-1.27225	0.181767	-6.99932	2.57209e-12	5.39772e-10	FALSE	924.981	1086.44	948.009	1156.75	2993.12	2467.44	3024.03	1459.08
ENSDARG00000098747	357.29	0.924105	0.132606	6.96881	3.19627e-12	6.64824e-10	FALSE	409.981	451.731	331.334	447.594	206.849	245.128	206.675	206.585
ENSDARG00000014024	72.0028	-3.62366	0.522458	-6.93579	4.03958e-12	8.32863e-10	FALSE	5.76046	24.2283	19.9549	7.72744	360.708	106.192	198.235	46.3849
ENSDARG00000094719	723.704	-1.09274	0.157775	-6.92593	4.33124e-12	8.85231e-10	FALSE	406.962	472.582	474.987	536.181	1153.48	930.378	1259.45	690.132
ENSDARG00000101565	89.4358	-1.38573	0.200173	-6.92269	4.43161e-12	8.97935e-10	FALSE	51.8547	52.411	63.8376	55.25	139.487	126.444	178.52	138.489
ENSDARG00000102889	3764.95	0.383162	0.0554873	6.9054	5.00619e-12	1.00569e-09	FALSE	4242.55	4408.46	4475.72	4432.99	3197.25	3592.9	3237.21	3435.23
ENSDARG00000043154	7364.39	-0.848108	0.122882	-6.90182	5.13401e-12	1.01403e-09	FALSE	5257.26	5857.06	5230.41	5445.9	9452.9	11222.9	11492.2	7061.34
ENSDARG00000042934	3403.04	-1.2229	0.177178	-6.90208	5.12453e-12	1.01403e-09	FALSE	2406.11	2144.99	2338.17	2585.3	7814.61	4124.25	6428.17	3749.78
ENSDARG00000055901	790.041	-1.40793	0.20403	-6.9006	5.17829e-12	1.01425e-09	FALSE	455.193	479.991	508.151	498.355	1945.33	1198.83	1216.36	793.805
ENSDARG00000031317	12911.2	-1.62985	0.236501	-6.89149	5.52101e-12	1.07245e-09	FALSE	7991.03	7785.57	8330.05	7580.71	36693	18134.8	27753.7	15486.5
ENSDARG00000041644	258.834	-1.37783	0.200272	-6.8798	5.9938e-12	1.15474e-09	FALSE	154.804	151.461	148.985	150.091	489.197	354.624	498.001	233.623
ENSDARG00000043342	685.593	-0.876273	0.127392	-6.87853	6.04723e-12	1.15556e-09	FALSE	484.699	469.959	491.072	530.223	883.1	903.907	1102.39	738.68
ENSDARG00000051925	459.63	-0.865835	0.125898	-6.87728	6.10071e-12	1.15638e-09	FALSE	244.656	277.422	281.291	262.957	437.111	426.201	618.572	460.382
ENSDARG00000105187	768.179	-0.690458	0.100472	-6.87217	6.32345e-12	1.18901e-09	FALSE	453.63	506.037	479.899	451.191	799.832	738.556	871.815	644.335
ENSDARG00000079347	575.985	-1.09759	0.159809	-6.86811	6.50568e-12	1.21357e-09	FALSE	367.806	474.932	355.752	490.826	1082.12	766.859	1075.52	691.249
ENSDARG00000035810	3536.89	-1.07472	0.156567	-6.86426	6.68346e-12	1.23691e-09	FALSE	2493.7	2776.54	2459.28	2649.98	6508.58	5462.76	6519.98	3374.22
ENSDARG00000006207	567.378	-2.28836	0.333809	-6.85528	7.11729e-12	1.30691e-09	FALSE	233.7	258.954	188.861	258.811	1725.18	1206	1220.05	443.635
ENSDARG00000014059	731.366	-1.54991	0.226707	-6.83662	8.10857e-12	1.47739e-09	FALSE	451.06	466.366	425.466	443.808	1809.69	724.823	1793.93	904.301
ENSDARG00000005085	1233.63	-1.16726	0.170806	-6.83383	8.26745e-12	1.49475e-09	FALSE	837.62	942.077	804.959	969.483	2705.13	1756.45	2170.83	1352.09
ENSDARG00000000796	1453.71	0.914815	0.134115	6.82113	9.03262e-12	1.62063e-09	FALSE	1889.33	1944.62	1648.19	1782.57	772.536	1091.5	907.678	1080.68
ENSDARG00000063229	3803.16	-0.745915	0.109482	-6.81313	9.54995e-12	1.68768e-09	FALSE	3092.15	3239.64	3390.48	3209.49	6310.17	5048.29	6085.31	4246.64
ENSDARG00000016412	541.104	-1.22638	0.179979	-6.81401	9.49172e-12	1.68768e-09	FALSE	320.667	271.254	277.691	334.632	760.439	737.262	898.058	423.452
ENSDARG00000011201	20589.8	-0.422545	0.0620323	-6.8117	9.64522e-12	1.6918e-09	FALSE	17989.8	18681.4	18541.1	18233	26677.8	23597	25735.7	22432.2
ENSDARG00000098392	2679.85	0.52324	0.0768927	6.8048	1.01187e-11	1.7617e-09	FALSE	3245.97	3200.82	3171.26	3155	1949.95	2156.82	2403.25	2374.06
ENSDARG00000069135	2324.59	-0.955082	0.140419	-6.80166	1.03418e-11	1.7873e-09	FALSE	1735.92	1778.62	1838.57	1976.2	3973.42	3083.44	4573.44	2580.35
ENSDARG00000001950	30760.6	-0.659955	0.0971774	-6.79124	1.11174e-11	1.90733e-09	FALSE	25419.5	26957.5	25692.5	25146.2	45035	40971.6	45314.2	31768.5
ENSDARG00000028625	7261.61	-0.730776	0.107632	-6.78957	1.12471e-11	1.9156e-09	FALSE	6074.23	5979.07	5959.58	6358.82	11516.4	9723.29	11478.3	7731.23
ENSDARG00000020031	802.064	-1.1493	0.169342	-6.78686	1.14602e-11	1.924e-09	FALSE	536.495	573.06	648.679	555.677	1697.83	929.259	1508.65	997.999
ENSDARG00000061948	1063.21	-1.24368	0.183227	-6.78763	1.13992e-11	1.924e-09	FALSE	756.563	690.024	632.163	796.268	1952.26	1398.81	2375.82	1082.76
ENSDARG00000100003	9470.51	-0.767034	0.113068	-6.7838	1.17057e-11	1.93754e-09	FALSE	7391.49	7702.99	7633.28	8023.92	14897.2	11302.6	15633.3	10501
ENSDARG00000099776	17294.7	-0.967385	0.1426	-6.78392	1.16955e-11	1.93754e-09	FALSE	13177.5	13848.4	13179.7	13769.1	32679.8	26786.3	28872.2	17201.6
ENSDARG00000062319	368.497	1.41681	0.208926	6.78139	1.19026e-11	1.95635e-09	FALSE	374.381	549.163	377.075	555.285	125.811	138.698	162.929	264.823
ENSDARG00000040479	59.7022	-2.08117	0.307064	-6.77763	1.22161e-11	1.99394e-09	FALSE	31.3801	25.1934	31.4345	14.3224	148.098	96.5259	113.856	76.9455
ENSDARG00000039385	1313.67	-0.811939	0.119902	-6.77168	1.27296e-11	2.06343e-09	FALSE	1100.99	1091.4	1109.1	987.876	2260.33	1683.03	1522.4	2069.84
ENSDARG00000035835	3987.36	-0.62669	0.092573	-6.76969	1.29061e-11	2.06827e-09	FALSE	3537.58	3564.49	3269.18	3518.87	6057.62	4674.51	5992.92	4724.31
ENSDARG00000041107	259.234	-1.52023	0.224575	-6.76936	1.29355e-11	2.06827e-09	FALSE	170.229	162.711	151.527	122.365	653.81	403.54	425.158	261.467
ENSDARG00000099380	29688.7	-0.35173	0.0520043	-6.76347	1.34723e-11	2.13954e-09	FALSE	26951.8	26040	26541.4	26946.8	35960.1	32797.4	34966.5	32156.1
ENSDARG00000078659	791.596	-1.44225	0.213553	-6.75363	1.44194e-11	2.27459e-09	FALSE	492.407	462.131	516.668	527.09	1998.47	922.594	1673.97	836.596
ENSDARG00000080337	270526	-1.26167	0.186854	-6.7522	1.4562e-11	2.28177e-09	FALSE	154548	141982	149948	153159	485143	284272	454710	213652
ENSDARG00000016343	368.154	-0.919819	0.136498	-6.73869	1.59824e-11	2.48776e-09	FALSE	299.988	243.21	282.156	261.79	603.115	463.641	574.982	418.545
ENSDARG00000010008	4133.74	-0.716308	0.106347	-6.73555	1.63309e-11	2.52527e-09	FALSE	3540.86	3502.58	3423.36	3540.64	6670.91	4621.35	6488	5235.13
ENSDARG00000052207	790.624	-1.26005	0.187199	-6.73104	1.68451e-11	2.58776e-09	FALSE	356.701	336.272	415.481	377.501	897.052	687.027	1334.27	640.965
ENSDARG00000090352	1121.78	-3.78497	0.562762	-6.7257	1.7475e-11	2.66709e-09	FALSE	188.027	200.741	232.409	223.756	6597.47	2249.02	2148.14	652.007
ENSDARG00000038666	200.738	-2.14702	0.319278	-6.72461	1.76067e-11	2.66986e-09	FALSE	97.7747	69.6798	57.4039	144.286	325.869	478.45	587.747	242.508
ENSDARG00000077717	9707.68	-0.359095	0.0534544	-6.71778	1.84518e-11	2.78007e-09	FALSE	9332.55	9376.9	9207.13	9521.67	12951.1	11887.8	11677	11507.6
ENSDARG00000104400	87.3493	24.666	3.67851	6.70544	2.00801e-11	3.00613e-09	FALSE	260.422	0	529.511	0	0	0	0	0
ENSDARG00000000666	1770.86	-0.831404	0.124156	-6.69642	2.13586e-11	3.1773e-09	FALSE	1273.39	1382.7	1336.11	1490.48	2808.61	2171.78	2891.25	1885.9
ENSDARG00000063661	290.633	-1.37828	0.206271	-6.68191	2.3584e-11	3.48628e-09	FALSE	197.646	183.847	173.847	198.549	699.709	364.46	559.876	337.484
ENSDARG00000073704	1383.54	-0.474528	0.0710507	-6.67873	2.4103e-11	3.54073e-09	FALSE	1290.19	1300.63	1173.04	1195.56	1726.47	1581.53	1836.7	1745.39
ENSDARG00000057408	415.337	1.26589	0.189637	6.67534	2.46657e-11	3.60089e-09	FALSE	479.726	603.261	351.891	550.226	146.691	180.741	214.327	281.293
ENSDARG00000020693	7296.87	-0.961727	0.144112	-6.67348	2.49803e-11	3.6243e-09	FALSE	5552.6	5524.34	5190.14	6185.37	14223.8	9711.54	12127.8	7668.1
ENSDARG00000100795	163.046	-2.02758	0.303966	-6.67043	2.5505e-11	3.67773e-09	FALSE	95.9937	90.7152	40.1842	103.962	363.998	264.588	492.311	229.082
ENSDARG00000020761	2118.9	-1.70473	0.256135	-6.65558	2.82183e-11	4.04416e-09	FALSE	1197.24	1173.57	1079.34	1450.86	5075.49	3769.66	4999.77	2131.51
ENSDARG00000036376	1177.97	-1.20399	0.181228	-6.64351	3.06298e-11	4.36316e-09	FALSE	842.021	823.512	977.916	703.883	2576.61	1803.37	2165.56	1169.12
ENSDARG00000059001	297.565	-0.974207	0.146662	-6.64254	3.08331e-11	4.36566e-09	FALSE	192.754	209.089	221.029	194.151	503.505	361.41	423.046	319.416
ENSDARG00000010752	482.599	-1.44928	0.218592	-6.63008	3.35512e-11	4.72208e-09	FALSE	311.075	312.229	327.35	266.838	1277.78	738.431	851.025	460.26
ENSDARG00000103067	1038.09	-0.916058	0.138597	-6.60951	3.85606e-11	5.39481e-09	FALSE	798.871	729.188	877.946	789.129	2008.95	1276.17	1514.71	1231.19
ENSDARG00000098957	835.955	-1.12004	0.170084	-6.58522	4.54212e-11	6.31703e-09	FALSE	481.589	460.512	523.916	504.11	1459.49	894.875	1189.66	740.326
ENSDARG00000034291	16965.9	-0.414748	0.0630861	-6.57432	4.88767e-11	6.72698e-09	FALSE	15554.2	15681.9	15029	15114.5	22425	19858.8	20999.5	18546.9
ENSDARG00000099491	720.845	-1.36431	0.207528	-6.57412	4.89412e-11	6.72698e-09	FALSE	433.266	489.105	501.724	448.492	1563.61	898.4	1632.18	728.166
ENSDARG00000041703	1798.8	-0.752975	0.114655	-6.56733	5.1226e-11	7.00009e-09	FALSE	1158.56	1421.77	1458.37	1374.91	2428.32	1886.79	2720.34	2087.14
ENSDARG00000028336	1042.47	-0.765593	0.116705	-6.56009	5.37766e-11	7.26417e-09	FALSE	709.809	811.034	753.461	770.141	1424.74	1288.48	1465.83	999.638
ENSDARG00000092419	65.3254	-5.02523	0.766008	-6.56028	5.37066e-11	7.26417e-09	FALSE	0.96076	3.01313	7.27329	9.86204	149.35	50.3781	135.052	345.777
ENSDARG00000038559	16717.2	-0.731773	0.11171	-6.55064	5.729e-11	7.69454e-09	FALSE	12539	14209.9	14013.1	13835	28512.5	21317.4	21504.6	19336
ENSDARG00000029500	15780.9	-0.352977	0.0539683	-6.54045	6.13347e-11	8.19098e-09	FALSE	13392.7	14573.8	14211.3	14617.2	18088	17511.6	19400.7	17535.5
ENSDARG00000076557	214.612	-1.44753	0.221437	-6.537	6.27634e-11	8.33442e-09	FALSE	138.106	144.45	143.37	138.942	612.086	278.222	324.341	327.14
ENSDARG00000031776	7148.83	-0.822196	0.125811	-6.53519	6.35301e-11	8.38883e-09	FALSE	5446.25	5130.89	6025.38	5822.26	12575.1	8282.85	10697.2	8095.85
ENSDARG00000017720	151.305	-1.65712	0.254047	-6.52289	6.89667e-11	9.05582e-09	FALSE	78.6488	103.41	89.4347	95.7258	462.066	248.79	279.144	169.281
ENSDARG00000062788	407.744	-3.35423	0.514404	-6.52061	7.0023e-11	9.14345e-09	FALSE	97.5393	107.978	96.7453	100.113	2535.97	550.792	598.353	431.05
ENSDARG00000039843	207.311	-1.02626	0.157524	-6.51492	7.27291e-11	9.44434e-09	FALSE	158.153	145.466	142.407	156.627	354.241	274.143	357.866	243.02
ENSDARG00000030602	17545.4	-0.396301	0.0608983	-6.50759	7.63659e-11	9.86211e-09	FALSE	15720.6	15962.4	15945.5	15729	22310.1	20390.9	21878.9	18813.2
ENSDARG00000032242	529.065	-1.28341	0.197459	-6.49965	8.05084e-11	1.03403e-08	FALSE	411.486	366.529	377.735	353.163	1216.16	560.619	1082	815.385
ENSDARG00000060127	555.49	-0.707217	0.10884	-6.49774	8.15357e-11	1.04153e-08	FALSE	395.13	472.051	492.82	458.483	685.838	727.131	834.211	720.318
ENSDARG00000043457	49243	-0.679349	0.104575	-6.49628	8.23331e-11	1.04603e-08	FALSE	39309.5	37845.2	39069.1	42062.9	69720.3	57387.1	74035.5	52342.1
ENSDARG00000059906	3910.71	-1.09318	0.168737	-6.47857	9.25947e-11	1.16556e-08	FALSE	2760.47	2854.26	2881.91	2881.7	8467.24	4899.38	6911.93	3998.78
ENSDARG00000012694	2813.52	-1.22271	0.188738	-6.47835	9.27334e-11	1.16556e-08	FALSE	1325.32	1494.75	1439.86	1544.39	4253.9	2848.58	4482	1963.46
ENSDARG00000096655	1266.47	-1.12617	0.17386	-6.47744	9.32942e-11	1.16638e-08	FALSE	838.997	743.113	986.563	999.963	2820.74	1891.8	1722.01	1356.43
ENSDARG00000096762	66.398	-2.71727	0.419976	-6.47006	9.79641e-11	1.21828e-08	FALSE	18.3926	27.2903	29.2438	15.431	216.564	86.0102	239.361	53.3712
ENSDARG00000070043	4877.81	-0.414192	0.0640289	-6.46882	9.87695e-11	1.22183e-08	FALSE	4349.18	4435.3	4357.76	4595.26	6224.5	5427.76	6341.19	5642.89
ENSDARG00000095002	446.093	0.700094	0.108392	6.4589	1.05468e-10	1.29786e-08	FALSE	405.966	484.879	535.061	462.339	284.311	328.829	282.178	267.354
ENSDARG00000076904	164.663	-1.32106	0.204599	-6.45685	1.06902e-10	1.30865e-08	FALSE	77.8757	86.8363	121.714	136.85	339.895	278.876	227.265	210.399
ENSDARG00000001913	985.305	0.653881	0.101413	6.44774	1.13531e-10	1.37817e-08	FALSE	976.445	966.606	1084.91	1082.32	535.38	721.673	649.065	703.789
ENSDARG00000037925	1072.32	0.921672	0.142952	6.44744	1.13753e-10	1.37817e-08	FALSE	1311.54	1332.44	1281.47	1470.33	509.909	946.794	684.371	706.553
ENSDARG00000095252	57.4803	-3.20058	0.497012	-6.43965	1.19749e-10	1.44338e-08	FALSE	18.3519	12.0972	13.1284	15.0127	234.717	155.767	121.365	28.8345
ENSDARG00000041435	19938.9	-0.479134	0.0745461	-6.42735	1.29847e-10	1.54148e-08	FALSE	17575.9	18086.5	17526.9	17144.4	27892.1	23035	25410.3	21707.2
ENSDARG00000036840	6655.11	1.18066	0.183694	6.42734	1.29856e-10	1.54148e-08	FALSE	8347.7	8350.06	7666.18	8619.26	1991.21	3634.48	3956.44	4965.48
ENSDARG00000061081	748.551	-1.51216	0.235233	-6.42834	1.29008e-10	1.54148e-08	FALSE	426.323	417.217	481.608	443.392	2012.46	1030.44	1372.62	630.872
ENSDARG00000015128	16589.9	-0.430947	0.0670656	-6.42575	1.31223e-10	1.54988e-08	FALSE	14693.1	15111	15038.2	14579.7	21636.2	19691.7	21141.6	17644.3
ENSDARG00000025850	14520.5	-0.430999	0.0670976	-6.42347	1.33199e-10	1.56536e-08	FALSE	13056.3	13540.3	12973.7	12879.7	19388.3	17426.7	18191.7	15711.2
ENSDARG00000002745	6999.67	-1.17921	0.184079	-6.40597	1.49417e-10	1.74721e-08	FALSE	4826.36	5138.98	4229.71	5124.09	14699.3	9635.25	13109.6	6306.63
ENSDARG00000100504	85.0942	-3.14483	0.49373	-6.36954	1.89594e-10	2.20604e-08	FALSE	29.7788	17.1631	25.1967	23.1799	350.809	193.382	272.491	27.6901
ENSDARG00000075261	1554.68	-3.48798	0.547824	-6.36697	1.92796e-10	2.23226e-08	FALSE	342.494	390.151	321.989	365.948	7926.68	3067.74	4313.96	630.653
ENSDARG00000075831	4410.85	-0.371468	0.0583639	-6.36469	1.95681e-10	2.24355e-08	FALSE	4099.24	4239.03	4089.15	4180.77	5671.01	5268.28	5631.24	4919.68
ENSDARG00000033832	17932.5	-0.769734	0.120926	-6.36535	1.94843e-10	2.24355e-08	FALSE	13633.1	14430.3	12836.1	15388.5	25682.3	25641.3	27452.9	17194.9
ENSDARG00000043514	103.303	-1.36906	0.215232	-6.36084	2.00647e-10	2.28932e-08	FALSE	64.5816	75.7801	59.7434	56.1824	205.095	158.77	181.19	119.202
ENSDARG00000098458	17861.5	-0.436097	0.0686627	-6.3513	2.13505e-10	2.42426e-08	FALSE	16200.1	16189	15821.9	15746.8	23542.1	20358.8	23179.3	19456.6
ENSDARG00000013576	228.857	-1.73165	0.273186	-6.3387	2.31708e-10	2.6183e-08	FALSE	159.473	109.519	102.692	156.175	701.209	364.159	470.215	219.388
ENSDARG00000079296	409.63	-1.71831	0.271278	-6.33413	2.38678e-10	2.68416e-08	FALSE	171.321	199.094	272.431	240.219	1308.87	542.986	574.434	479.477
ENSDARG00000040890	1651.92	-0.588351	0.0929781	-6.32785	2.48606e-10	2.78249e-08	FALSE	1369.76	1405.32	1460.75	1416.99	2284.78	1950.24	2439.66	1826.88
ENSDARG00000093365	90.0789	-2.02452	0.319997	-6.32667	2.5051e-10	2.79051e-08	FALSE	47.3838	42.4314	32.5758	59.6409	319.514	98.2884	141.084	181.44
ENSDARG00000057113	828.33	-2.73057	0.432002	-6.32075	2.60302e-10	2.88592e-08	FALSE	382.32	324.662	262.248	247.421	3311.23	1521.55	2439.69	801.493
ENSDARG00000053091	1628.9	-0.865187	0.136903	-6.31969	2.62094e-10	2.89214e-08	FALSE	1193.21	1234.27	1292.45	1260.26	2340.84	2087.32	2980.17	1665.25
ENSDARG00000045548	83.7163	-6.73091	1.06756	-6.30492	2.88347e-10	3.16697e-08	FALSE	1.88391	3.05707	0	4.44273	548.663	205.447	204.925	32.1207
ENSDARG00000101322	482.749	1.22687	0.194853	6.29639	3.04648e-10	3.33044e-08	FALSE	614.614	684.957	575.705	602.181	158.937	370.572	231.957	296.364
ENSDARG00000046098	275.414	-0.795788	0.126416	-6.29501	3.07386e-10	3.34481e-08	FALSE	161.311	167.614	211.516	191.525	295.999	305.839	362.102	305.015
ENSDARG00000022261	1789.49	-1.05752	0.168025	-6.29384	3.09698e-10	3.35444e-08	FALSE	910.221	863.552	816.356	979.687	1446.05	2183.21	2464.61	1337.19
ENSDARG00000092358	1698.96	-5.8673	0.932714	-6.29056	3.16316e-10	3.41041e-08	FALSE	31.413	46.8857	35.1714	43.5765	2010.22	6316.42	796.645	43.6919
ENSDARG00000051783	69110.2	-0.366072	0.0583285	-6.27605	3.47291e-10	3.72727e-08	FALSE	61604.8	65028.4	65401.2	63668.5	80759.5	79835.4	90615.1	78350.2
ENSDARG00000095351	425.16	-0.80503	0.128519	-6.2639	3.75478e-10	4.01147e-08	FALSE	328.956	321.351	301.866	422.548	575.25	702.25	603.603	520.403
ENSDARG00000100826	7523.08	-0.728525	0.11637	-6.26044	3.83896e-10	4.08285e-08	FALSE	5633.79	6658.47	5791.62	6151.01	10222.2	9973.76	12235.8	7728.48
ENSDARG00000003697	201.205	-1.46165	0.23378	-6.25226	4.04565e-10	4.28329e-08	FALSE	115.441	132.094	114.247	102.764	417.352	320.592	353.057	190.834
ENSDARG00000055092	2122.46	-0.449664	0.071967	-6.2482	4.15204e-10	4.35668e-08	FALSE	1813.13	1948.35	1919.81	1823.37	2545.13	2310.83	2867.66	2525.07
ENSDARG00000086842	1428.87	-0.805423	0.128895	-6.24865	4.14013e-10	4.35668e-08	FALSE	1170.87	1137.03	1229.81	1188.08	2452.18	1858.16	2378.55	1573.07
ENSDARG00000074677	1249.56	0.940755	0.150806	6.23817	4.42724e-10	4.62479e-08	FALSE	1853.59	1621.21	1461.79	1261.57	842.48	732.341	721.668	931.212
ENSDARG00000058226	922.259	-0.505511	0.0810705	-6.23545	4.50496e-10	4.68515e-08	FALSE	706.838	781.558	750.083	734.982	1049.05	1027.67	1135.48	1009.47
ENSDARG00000076182	35.3879	-3.12398	0.501397	-6.23055	4.64803e-10	4.81265e-08	FALSE	9.54216	6.65769	7.00507	12.7169	58.7664	53.4882	162.008	35.2001
ENSDARG00000018637	4212.26	-0.488638	0.0787557	-6.20448	5.48797e-10	5.65695e-08	FALSE	3735.93	3558.58	3670.85	3592.52	5386.31	4555.59	5747.48	4739.77
ENSDARG00000032831	393.668	0.797765	0.128607	6.20311	5.53565e-10	5.65695e-08	FALSE	484.017	567.539	380.657	434.76	278.902	262.863	244.511	287.664
ENSDARG00000037116	3286.53	-0.846156	0.136398	-6.20357	5.51956e-10	5.65695e-08	FALSE	2531.49	2466.14	2842.42	2748.28	5843.8	3533.62	5625.26	4032.68
ENSDARG00000099985	313.7	-0.833669	0.134436	-6.20123	5.60238e-10	5.70037e-08	FALSE	299.675	221.309	265.53	248.063	531.385	441.866	442.336	430.387
ENSDARG00000036102	6215.91	-0.580961	0.0937227	-6.19872	5.69231e-10	5.7669e-08	FALSE	5350.82	5328.88	5257.87	5793.9	9121.14	6964.35	8973	7448.81
ENSDARG00000076820	120.704	1.61057	0.259947	6.19576	5.80031e-10	5.8511e-08	FALSE	180.836	163.587	116.429	133.527	29.4655	42.1917	42.5598	78.6408
ENSDARG00000025522	2039.61	-1.06291	0.171716	-6.18992	6.01936e-10	6.04611e-08	FALSE	1389.46	1550.12	1462.01	1617.07	3856.06	3096.9	3796.39	1825.64
ENSDARG00000007836	11357.7	-0.960999	0.155358	-6.18571	6.18223e-10	6.18328e-08	FALSE	7696.16	8656.32	7832.16	8881.74	15768.1	14705.3	22822.9	11073.8
ENSDARG00000053563	26.6585	-4.01006	0.649884	-6.17042	6.81091e-10	6.7832e-08	FALSE	5.45166	1.92464	7.50084	1.05535	124.215	30.7254	75.0373	22.7385
ENSDARG00000100231	184.951	-1.48589	0.240891	-6.16833	6.90136e-10	6.84428e-08	FALSE	116.763	105.069	108.851	106.978	447.356	245.485	366.974	168.078
ENSDARG00000023963	3155.3	-0.677521	0.109863	-6.16697	6.96107e-10	6.87449e-08	FALSE	2522.98	2681.92	2683.4	2504.7	4760.16	3549.48	4879.89	3436.34
ENSDARG00000095698	210.312	-1.65327	0.269428	-6.13621	8.45122e-10	8.31119e-08	FALSE	122.794	127.805	132.623	103.789	636.242	318.906	389.923	188.549
ENSDARG00000018569	902.538	-1.16414	0.189867	-6.13138	8.7122e-10	8.46163e-08	FALSE	618.785	685.86	634.773	604.506	2021.82	947.824	1693.11	1040.02
ENSDARG00000104693	2616.43	-1.18531	0.193308	-6.1317	8.69462e-10	8.46163e-08	FALSE	1902.41	1592.08	1763.28	1987.05	5126.78	2854.07	5774.41	2721.41
ENSDARG00000074378	716.605	-2.076	0.338552	-6.13198	8.67929e-10	8.46163e-08	FALSE	318.585	365.101	313.4	390.336	2490.23	1035.74	1654.05	670.548
ENSDARG00000041607	2222.86	-1.09252	0.178236	-6.1296	8.80993e-10	8.52134e-08	FALSE	1431.36	1692.38	1439.54	1493.08	3485.99	3147.87	4410.03	1873.46
ENSDARG00000030463	619.058	0.554424	0.0905045	6.12593	9.01579e-10	8.68472e-08	FALSE	685.123	653.97	660.429	687.991	432.76	410.4	482.274	501.441
ENSDARG00000029841	229.78	0.987404	0.161223	6.12444	9.10024e-10	8.6948e-08	FALSE	282.331	333.182	338.238	331.613	125.287	153.223	145.934	221.93
ENSDARG00000101919	351.833	-1.4373	0.234662	-6.12497	9.06993e-10	8.6948e-08	FALSE	232.571	243.396	213.374	244.638	1019.84	390.628	622.136	497.594
ENSDARG00000103980	681.732	-1.29805	0.212008	-6.12263	9.2041e-10	8.75842e-08	FALSE	481.828	480.263	447.081	418.073	1708.74	789.256	1291.82	705.991
ENSDARG00000099148	2105.77	-1.05092	0.171665	-6.12191	9.24585e-10	8.76268e-08	FALSE	1525.14	1591.37	1571	1478.48	4298.94	2844.69	3694.84	1940.94
ENSDARG00000100588	18744.1	-0.386498	0.063148	-6.12051	9.32742e-10	8.80448e-08	FALSE	16763.2	17387.5	17483.8	17477.9	24390.6	21554.5	23595.6	20807.6
ENSDARG00000059805	72.2156	-1.98146	0.323884	-6.1178	9.48782e-10	8.88453e-08	FALSE	55.5885	20.1849	31.5445	32.024	150.471	151.793	176.449	73.9923
ENSDARG00000102299	92.5753	-2.80742	0.458884	-6.11792	9.4804e-10	8.88453e-08	FALSE	29.1239	27.2362	23.4591	38.6198	450.484	96.2555	212.54	70.2882
ENSDARG00000004187	742.399	0.601084	0.0984524	6.10532	1.02593e-09	9.56883e-08	FALSE	932.184	908.739	930.683	948.358	531.272	583.964	643.451	690.097
ENSDARG00000104919	213.819	-3.80665	0.62361	-6.10422	1.03302e-09	9.59684e-08	FALSE	36.5355	46.2821	37.0894	39.5331	1379	151.643	357.059	343.752
ENSDARG00000020625	3080.91	-0.951781	0.155943	-6.10341	1.03832e-09	9.60813e-08	FALSE	2329.55	2235.24	2289.66	2267.87	5763.82	3772.88	5184.78	2926.22
ENSDARG00000017274	9356.8	1.06602	0.174691	6.10231	1.04543e-09	9.63604e-08	FALSE	12269	11971.6	12349.6	13664	3476.78	8395.15	5915.27	6215.18
ENSDARG00000097008	11318.5	0.779881	0.127942	6.09559	1.09036e-09	1.00108e-07	FALSE	15025.2	12872.3	17314	16029.9	6864.78	10281.1	9391.88	9128.81
ENSDARG00000008363	2931.92	-0.962429	0.158038	-6.08988	1.12998e-09	1.03343e-07	FALSE	2205.22	2352.39	2171.15	2435.41	5288.92	3535.69	5877.69	3155.59
ENSDARG00000008263	263.161	-1.06564	0.175071	-6.08694	1.15087e-09	1.04846e-07	FALSE	172.148	173.68	182.533	230.646	515.68	326.914	402.04	343.737
ENSDARG00000055523	572.961	-1.08963	0.179066	-6.08508	1.16435e-09	1.05664e-07	FALSE	396.937	333.738	348.561	410.05	1032.05	709.268	884.744	545.215
ENSDARG00000057992	564.596	-1.10834	0.182307	-6.07956	1.20514e-09	1.08944e-07	FALSE	367.749	404.711	401.891	442.882	1105.52	589.538	1122.44	669.753
ENSDARG00000036316	13618.5	-0.389504	0.0640807	-6.07833	1.21441e-09	1.09129e-07	FALSE	12319	12816.3	12168.3	12378.4	17434.6	15420.8	17409.2	14820.9
ENSDARG00000079119	567.434	1.23574	0.203311	6.07806	1.21647e-09	1.09129e-07	FALSE	674.976	810.953	480.742	668.567	217.652	225.185	243.218	430.278
ENSDARG00000093546	43.5142	-3.05604	0.503299	-6.07202	1.26308e-09	1.1288e-07	FALSE	6.75504	16.2692	12.6491	15.5375	191.016	50.9643	145.678	32.3253
ENSDARG00000010294	78.1986	2.04814	0.337583	6.06708	1.30256e-09	1.15968e-07	FALSE	107.626	83.6871	101.372	137.089	9.85694	14.2109	34.3412	43.9366
ENSDARG00000053448	227.888	-1.42876	0.235523	-6.06634	1.30856e-09	1.16062e-07	FALSE	72.4819	92.2344	130.212	126.577	279.576	320.263	354.83	179.304
ENSDARG00000018621	733.331	-1.14244	0.188455	-6.06213	1.34334e-09	1.18698e-07	FALSE	365.297	327.402	407.788	448.744	869.726	927.759	1102.15	521.179
ENSDARG00000056627	1498.2	-0.624818	0.103288	-6.04926	1.45511e-09	1.28094e-07	FALSE	1237.86	1265.98	1262.19	1197.7	2006.8	1575.21	2297.48	1775.61
ENSDARG00000104370	191.004	-1.06466	0.176064	-6.04699	1.47575e-09	1.29425e-07	FALSE	162.742	159.433	117.859	175.618	396.505	242.141	355.53	294.276
ENSDARG00000038056	941.976	-1.0506	0.173835	-6.04363	1.50686e-09	1.31663e-07	FALSE	681.068	656.825	778.074	659.49	1678.98	984.781	1879.58	1206.43
ENSDARG00000102317	27580.4	-0.437447	0.0724179	-6.04059	1.53552e-09	1.3367e-07	FALSE	23743.9	25271.3	25015.7	24299.3	36715.3	31962.8	35323.2	29162.8
ENSDARG00000010160	15058	-0.416527	0.0690159	-6.03522	1.58744e-09	1.3768e-07	FALSE	13202.2	13562.2	13941.7	13690.8	19343	17514.1	19327.5	16422.8
ENSDARG00000058782	76.298	-1.50212	0.248929	-6.03432	1.59635e-09	1.37943e-07	FALSE	29.834	35.9046	51.6995	41.1617	132.991	92.9269	137.914	81.601
ENSDARG00000003127	2927.96	-0.441567	0.0731982	-6.03248	1.6146e-09	1.38502e-07	FALSE	2483.57	2763.65	2802.89	2798.41	3947.11	3716.07	3736.9	3332.1
ENSDARG00000079361	185.015	-1.5792	0.261774	-6.0327	1.61246e-09	1.38502e-07	FALSE	92.2294	75.0732	61.9736	95.8077	126.994	244.393	375.313	224.532
ENSDARG00000104572	787.408	-1.29926	0.215411	-6.03152	1.62429e-09	1.38827e-07	FALSE	485.312	464.855	365.871	734.256	1253.92	1509.99	1489.28	792.452
ENSDARG00000094889	924.715	-2.25943	0.37467	-6.03046	1.63497e-09	1.39233e-07	FALSE	398.045	429.431	366.358	474.062	3659.78	1249.64	2230.63	853.235
ENSDARG00000062873	65.1116	-1.79986	0.298686	-6.02592	1.68152e-09	1.42681e-07	FALSE	36.6456	20.6693	27.8241	45.1642	157.899	112.249	113.862	68.6657
ENSDARG00000055996	33347.7	-0.331413	0.0550333	-6.02205	1.72225e-09	1.45611e-07	FALSE	28455.7	31376.8	30547	29800.6	39321.3	36021.7	39920.1	35953.6
ENSDARG00000090873	33.2018	-3.03029	0.503553	-6.0178	1.768e-09	1.48943e-07	FALSE	3.69518	8.02997	15.9225	10.9422	136.012	40.8073	90.2452	45.9299
ENSDARG00000010434	1534.81	-0.821898	0.136618	-6.01604	1.78736e-09	1.49502e-07	FALSE	1161.99	1300.81	1100.92	1255.77	2665.51	1899.34	2377	1581
ENSDARG00000055784	904.02	-0.893677	0.148537	-6.01652	1.78202e-09	1.49502e-07	FALSE	704.453	721.489	621.122	719.984	1326.68	1123.44	1732.05	960.462
ENSDARG00000104347	4843.64	-0.627278	0.104288	-6.01488	1.80024e-09	1.50046e-07	FALSE	3690.51	4306	3805.11	4361.88	6411.91	7109.71	6456.34	4992.07
ENSDARG00000101816	4219.32	1.56948	0.260976	6.0139	1.81111e-09	1.50418e-07	FALSE	5398.21	6314.34	3970.38	4485.78	1105.66	1609.55	1437.97	2640.78
ENSDARG00000052895	33.2504	-3.16267	0.526137	-6.01112	1.84245e-09	1.52482e-07	FALSE	6.30352	15.0402	6.01206	11.7481	119.035	66.7705	117.176	22.6977
ENSDARG00000005776	1380.36	0.746295	0.124269	6.00549	1.90755e-09	1.57316e-07	FALSE	1600.24	1594.22	1725.38	1825.85	835.514	1159.79	817.829	1205.13
ENSDARG00000043416	776.986	-0.664455	0.110696	-6.00253	1.94269e-09	1.59654e-07	FALSE	619.376	616.704	729.024	716.879	1165.92	1041.02	1181.26	863.998
ENSDARG00000014556	1248.37	-0.887209	0.148011	-5.9942	2.0449e-09	1.67468e-07	FALSE	780.047	771.786	807.78	885.218	1310.25	1518.97	2059.44	1113.76
ENSDARG00000004672	1522.37	-0.572888	0.0956061	-5.99217	2.07065e-09	1.67935e-07	FALSE	1229.18	1268.71	1371.26	1270.94	2153.97	1885.74	1958.32	1655.62
ENSDARG00000002593	874.209	-0.639497	0.106719	-5.99232	2.06867e-09	1.67935e-07	FALSE	735.677	704.676	732.904	764.967	1106.55	1033.67	1374.17	1062.58
ENSDARG00000062688	2998.23	0.779632	0.130111	5.99206	2.07204e-09	1.67935e-07	FALSE	3661.3	3293.39	3858.35	3691.49	1615.16	2269.58	1839.79	2720.94
ENSDARG00000068261	532.416	-0.645854	0.107916	-5.98479	2.16671e-09	1.74405e-07	FALSE	410.626	480.245	473.369	419.131	767.951	735.293	663.862	626.174
ENSDARG00000102887	724.844	-0.827313	0.138228	-5.98512	2.16226e-09	1.74405e-07	FALSE	514.929	582.379	483.519	558.711	1086.54	924.684	1094.1	693.784
ENSDARG00000102291	12803.5	-0.553766	0.0925741	-5.98187	2.20586e-09	1.76951e-07	FALSE	10163.8	11342.9	10325.3	11318.5	15300.5	15221.7	18969.2	13850.5
ENSDARG00000053561	948.133	-0.962217	0.160876	-5.9811	2.21632e-09	1.77185e-07	FALSE	684.704	745.902	658.578	776.007	1420.96	1053.36	1975.51	1132.71
ENSDARG00000016011	1386.06	-0.58825	0.0984423	-5.97558	2.29272e-09	1.82671e-07	FALSE	1210.37	1163.87	1302.62	1198.39	1820.03	1762.81	2176.35	1572.39
ENSDARG00000094836	1921.57	-0.547106	0.0916046	-5.97248	2.33677e-09	1.85075e-07	FALSE	1705.77	1662.18	1717.89	1822.97	2827.51	2230.94	2808.15	2229.91
ENSDARG00000020594	2820.89	-0.809715	0.135577	-5.97235	2.33864e-09	1.85075e-07	FALSE	2071.4	1934.14	1975.29	2074.95	3846.45	3067.92	4605.71	2601.75
ENSDARG00000042172	559.387	-1.22612	0.205473	-5.9673	2.41208e-09	1.90247e-07	FALSE	408.262	398.523	304.702	411.146	853.981	610.014	1399.43	699.069
ENSDARG00000070437	14398.4	-0.425311	0.071366	-5.95957	2.52902e-09	1.98803e-07	FALSE	12739.7	12933.2	13153.6	13464.9	19006.1	16228.8	18960	16028.2
ENSDARG00000087616	4097.76	0.395433	0.0663618	5.95875	2.54179e-09	1.9914e-07	FALSE	4802.93	4447.15	4631.16	4357.95	3339.04	3588.76	3211.21	3725.28
ENSDARG00000079727	1373.46	-1.0441	0.175304	-5.95592	2.58614e-09	2.01943e-07	FALSE	772.32	932.38	803.061	945.258	1134.47	2178.47	2296.69	1510.64
ENSDARG00000059646	2470.65	-0.531777	0.0892966	-5.95517	2.59794e-09	2.02192e-07	FALSE	2216.71	2319.69	2036.22	2221.86	3363.32	2990.15	3532.64	2830.71
ENSDARG00000095675	471.377	-0.89726	0.150791	-5.95036	2.6755e-09	2.07541e-07	FALSE	448.209	337.511	333.399	369.125	692.165	689.358	822.652	570.572
ENSDARG00000100596	2960.94	0.445839	0.0749916	5.94518	2.76145e-09	2.13504e-07	FALSE	3376.52	3337.78	3269.84	3240.15	2414.03	2441.92	2195.31	2655.17
ENSDARG00000088449	2187.35	-0.580042	0.0975861	-5.94389	2.78329e-09	2.14487e-07	FALSE	1819.48	1860.06	1790.6	1975.54	3034.29	2481.7	3141.17	2474.82
ENSDARG00000012060	1414.92	0.601453	0.101212	5.9425	2.80699e-09	2.15607e-07	FALSE	1621.9	1592.37	1537.36	1527.18	890.786	1219.53	891.284	1135.51
ENSDARG00000063223	125.956	-1.90631	0.321055	-5.93762	2.89182e-09	2.21399e-07	FALSE	66.5723	58.4667	65.5356	75.1981	464.509	139.961	247.543	145.089
ENSDARG00000056762	439.968	-0.992974	0.167287	-5.93575	2.92498e-09	2.2321e-07	FALSE	200.204	253.301	229.306	206.52	499.697	490.383	491.291	291.396
ENSDARG00000043796	347.991	-1.4977	0.252534	-5.93068	3.01677e-09	2.2947e-07	FALSE	193.325	235.549	183.071	254.713	838.659	306.228	831.357	470.141
ENSDARG00000057556	28219.4	-0.392521	0.0662187	-5.92764	3.07325e-09	2.33012e-07	FALSE	23381.9	25879.5	24693.2	25996.2	35797.4	30713.5	34222.9	30471.8
ENSDARG00000077256	6920.45	-0.538588	0.0909748	-5.92018	3.21582e-09	2.43037e-07	FALSE	6971.81	5697.71	6846.7	5883.62	9554.54	8063.61	10082.4	9192.18
ENSDARG00000018361	228.427	-1.50298	0.253983	-5.91764	3.26592e-09	2.46033e-07	FALSE	82.0309	68.1051	70.1489	107.037	171.441	316.659	279.677	159.432
ENSDARG00000058656	6751.65	-1.01009	0.17078	-5.91455	3.32782e-09	2.49895e-07	FALSE	4642.55	4836.09	4674.71	5029.56	12529.2	8980.8	11500.5	5627.25
ENSDARG00000104472	236.309	-1.51246	0.255864	-5.91119	3.39645e-09	2.54236e-07	FALSE	124.516	147.818	154.281	143.708	489.984	317.561	603.238	217.155
ENSDARG00000089399	348.228	-1.21464	0.205623	-5.9071	3.48177e-09	2.59795e-07	FALSE	235.657	258.948	174.498	233.933	718.2	482.294	577.062	320.564
ENSDARG00000022832	341.653	0.870721	0.147441	5.90554	3.51492e-09	2.61439e-07	FALSE	294.963	316.528	305.514	261.974	170.677	117.434	148.627	205.827
ENSDARG00000059259	15093.8	-0.650461	0.110291	-5.89769	3.68626e-09	2.72459e-07	FALSE	12810.1	13245.4	12750.9	13519.8	24669	19976.6	22013.1	15479.6
ENSDARG00000055365	96.6512	-2.41855	0.410056	-5.89809	3.67728e-09	2.72459e-07	FALSE	26.086	57.2261	38.35	38.1851	393.234	121.129	262.18	80.7236
ENSDARG00000010516	25592.1	-0.386919	0.0656314	-5.89533	3.73929e-09	2.75512e-07	FALSE	22670.2	23208.9	23792.8	22775.9	33066.5	28712.5	31902.9	27207.6
ENSDARG00000069498	758.296	-0.744543	0.126471	-5.88708	3.93081e-09	2.88718e-07	FALSE	576.304	617.615	679.224	593.718	895.553	1191.52	1205.82	841.669
ENSDARG00000061120	4229.74	-1.01618	0.172744	-5.8826	4.03867e-09	2.95716e-07	FALSE	3210.88	3173.15	2732.44	3234.94	6065.12	6075.03	8887.54	3956.24
ENSDARG00000067831	66.7591	-1.63445	0.277893	-5.88159	4.06345e-09	2.96607e-07	FALSE	37.1278	32.2625	33.8016	40.909	147.879	73.8545	99.3991	125.818
ENSDARG00000046157	17173.8	-0.49115	0.0836439	-5.87192	4.30789e-09	3.13476e-07	FALSE	15126.2	15312.6	14991.7	14827.8	23938.2	20093.4	22740	17930.6
ENSDARG00000054818	24692.6	-0.431272	0.0735287	-5.86536	4.48167e-09	3.25115e-07	FALSE	21334.8	22091.4	22700.9	22386.3	33003.6	26797.8	31866.5	27687.3
ENSDARG00000035327	158248	-0.62177	0.106046	-5.8632	4.54041e-09	3.27551e-07	FALSE	131541	137056	132691	139443	203624	224563	245314	158557
ENSDARG00000037997	13049.7	0.679879	0.115959	5.8631	4.54313e-09	3.27551e-07	FALSE	14915.9	16752.2	16999.8	14608.9	8690.88	11312.9	7829.99	11662.6
ENSDARG00000093646	312.039	-1.00448	0.171449	-5.85875	4.66378e-09	3.35221e-07	FALSE	222.153	252.467	240.331	223.821	450.715	529.271	590.787	314.937
ENSDARG00000069615	2356.76	0.883137	0.150797	5.85646	4.72832e-09	3.38824e-07	FALSE	2580.56	2937.83	2835.14	2855.32	1191.58	2067.35	1135.75	1680.5
ENSDARG00000093108	84.9292	-1.39823	0.238792	-5.85541	4.75845e-09	3.39947e-07	FALSE	42.1045	60.5307	62.9137	47.062	191.264	124.427	144.684	100.406
ENSDARG00000056630	311.3	-0.700379	0.119887	-5.84198	5.1584e-09	3.63953e-07	FALSE	236.824	244.93	300.092	243.686	410.328	383.087	450.744	418.743
ENSDARG00000095268	1219.67	0.708957	0.121341	5.8427	5.13611e-09	3.63953e-07	FALSE	1296.73	1288.09	1389.73	1342.43	688.062	753.635	777.513	1029.29
ENSDARG00000068242	312.404	0.87755	0.150208	5.84223	5.1506e-09	3.63953e-07	FALSE	523.746	341.264	390.44	409.481	197.485	269.147	194.652	244.779
ENSDARG00000087697	2707.67	-0.908519	0.155527	-5.84154	5.1719e-09	3.63953e-07	FALSE	2160.63	1981.16	2315.15	2059.05	4863.01	3161.5	5052.47	2910.62
ENSDARG00000088589	106.019	1.69867	0.290736	5.84267	5.1372e-09	3.63953e-07	FALSE	162.364	184.702	150.575	236.814	29.6253	36.5467	70.9764	87.2567
ENSDARG00000023532	1191.3	-0.834469	0.142924	-5.83857	5.26507e-09	3.69404e-07	FALSE	925.31	902.613	949.956	905.077	1918.95	1531.27	1990.83	1129.48
ENSDARG00000012395	212.296	-3.7359	0.640018	-5.83718	5.3092e-09	3.71391e-07	FALSE	33.5646	34.3293	35.6289	56.2087	1287.02	396.701	362.984	80.721
ENSDARG00000022712	932.447	-0.959557	0.164663	-5.82741	5.62951e-09	3.91489e-07	FALSE	726.573	775.499	640.274	749.395	1816.4	1048.55	1711.15	1049.29
ENSDARG00000016391	86.4825	-1.95503	0.33549	-5.8274	5.62982e-09	3.91489e-07	FALSE	44.9458	47.1335	31.0789	30.5673	130.722	123.548	260.971	82.1505
ENSDARG00000041811	27897.6	-0.444724	0.0763994	-5.82104	5.84827e-09	4.0548e-07	FALSE	24103.3	26014.2	25314.3	24562	37484.7	32099.7	36878.4	29638.6
ENSDARG00000076144	505.408	-1.42205	0.244454	-5.81725	5.98233e-09	4.13555e-07	FALSE	323.098	332.835	344.922	310.323	1417.73	560.993	1034.7	502.473
ENSDARG00000042725	1154.36	-2.07556	0.357604	-5.80408	6.47196e-09	4.46091e-07	FALSE	532.01	564.183	504.657	605.125	3945.45	1821.87	2643.21	888.738
ENSDARG00000102415	10951.5	1.05127	0.181184	5.80226	6.54265e-09	4.49645e-07	FALSE	13447.7	16361.8	13611.3	14984.4	5009.77	10351.7	5006.84	7814.23
ENSDARG00000040295	14129.1	-0.997794	0.172116	-5.79721	6.74264e-09	4.62038e-07	FALSE	9429.08	10941.7	10090.6	10987.4	23618.1	14782.1	29325.8	15045.8
ENSDARG00000076667	24860.3	-1.0398	0.179469	-5.79374	6.88366e-09	4.7033e-07	FALSE	18444.5	19091.9	21006.1	18645.8	60394.3	35538	38008.9	24756
ENSDARG00000071626	4292.23	-0.56715	0.0979052	-5.79285	6.92034e-09	4.71466e-07	FALSE	3012.84	3755.28	3410.48	3988.12	5139.39	5162.03	5741.14	4944.54
ENSDARG00000042751	1211.45	-0.704242	0.121658	-5.78869	7.09356e-09	4.80483e-07	FALSE	979.162	931.899	1020.25	1086.08	1844.24	1458.57	1927.47	1316.64
ENSDARG00000054890	2010.6	1.0276	0.177519	5.78869	7.09359e-09	4.80483e-07	FALSE	2958.06	2929.03	2784.67	2832.4	898.246	1914.09	1085.85	1743.29
ENSDARG00000044719	2161.69	-0.461682	0.0797777	-5.78711	7.16092e-09	4.8365e-07	FALSE	1796	1929.11	1946.57	1968.17	2741.93	2883.06	2620.27	2279.49
ENSDARG00000094271	126.917	-0.984527	0.170167	-5.78566	7.22288e-09	4.86437e-07	FALSE	105.4	105.936	85.4721	101.923	239.424	174.97	183.82	190.888
ENSDARG00000087359	571.249	-1.33776	0.231328	-5.78296	7.33989e-09	4.92905e-07	FALSE	346.347	354.742	479.583	357.158	979.158	665.365	1521.22	721.39
ENSDARG00000060051	213.264	-1.09627	0.189604	-5.78191	7.38578e-09	4.94573e-07	FALSE	170.454	162.606	162.454	199.696	393.69	467.653	386.75	239.828
ENSDARG00000100392	26922.1	-0.341468	0.0591323	-5.77464	7.7117e-09	5.14931e-07	FALSE	24386.7	24566.3	25257.3	25598.1	34529.9	31134.3	30086	30712.6
ENSDARG00000094423	179.484	-0.948549	0.164457	-5.76776	8.03318e-09	5.34878e-07	FALSE	126.119	156.512	127.069	154.463	279.84	262.139	328.242	217.056
ENSDARG00000075045	231.822	-3.48302	0.604961	-5.75743	8.54059e-09	5.67056e-07	FALSE	58.1145	69.5741	35.8961	49.7474	1469.53	319.377	456.401	141.513
ENSDARG00000103840	407.174	-0.933636	0.162228	-5.75511	8.65879e-09	5.73285e-07	FALSE	293.93	271.732	354.092	355.463	672.513	663.915	675.302	423.576
ENSDARG00000009194	2701.17	0.989447	0.172075	5.75011	8.91873e-09	5.88836e-07	FALSE	3333.04	3679.86	3287.4	3047.1	1411.29	1748.46	1368.47	2193.76
ENSDARG00000101115	484.251	-0.582527	0.101319	-5.74941	8.95544e-09	5.89604e-07	FALSE	356.401	422.679	422.012	421.612	641.09	642.327	611.289	536.22
ENSDARG00000019713	440.7	0.745675	0.129768	5.74623	9.12568e-09	5.99134e-07	FALSE	499.521	475.481	515.593	397.362	240.007	332.409	255.606	298.113
ENSDARG00000056795	370.56	-2.27223	0.3955	-5.7452	9.18132e-09	6.01108e-07	FALSE	189.259	180.72	120.726	158.945	1228.28	631.919	1013.94	265.691
ENSDARG00000089853	30.5609	-2.33231	0.406052	-5.74387	9.25387e-09	6.04175e-07	FALSE	19.5817	10.1253	9.83755	11.2182	79.9892	79.3861	65.6721	36.559
ENSDARG00000020448	705.108	-0.80117	0.13958	-5.73988	9.47459e-09	6.16872e-07	FALSE	518.777	565.064	508.323	564.423	1099.06	800.625	1147.07	713.217
ENSDARG00000069335	384.125	-1.41074	0.245876	-5.7376	9.60274e-09	6.23489e-07	FALSE	299.419	258.667	216.521	244.794	866.955	322.86	938.898	582.576
ENSDARG00000095556	3486.11	-0.890882	0.155462	-5.73055	1.00104e-08	6.48167e-07	FALSE	2527.3	2844.89	2705.24	2881.73	6421.58	4400.15	6123.08	3379.19
ENSDARG00000093584	1024.38	0.963852	0.168339	5.72566	1.0303e-08	6.65279e-07	FALSE	1161.19	1241.19	934.239	1338.61	632.229	381.223	622.693	758.34
ENSDARG00000056379	330.474	-0.908308	0.158681	-5.72411	1.03975e-08	6.69543e-07	FALSE	262.654	212.719	258.858	256.528	614.272	424	467.141	356.532
ENSDARG00000055510	1014.06	-0.517309	0.0903979	-5.72257	1.04922e-08	6.73797e-07	FALSE	820.323	974.637	863.955	958.803	1291.8	1295.31	1402.24	1188.82
ENSDARG00000042535	17195.5	-0.739084	0.129163	-5.7221	1.05216e-08	6.7384e-07	FALSE	12164	12681.8	13386.4	13764.1	28419.4	20860.7	21293.4	16217
ENSDARG00000017602	1800.83	-0.451458	0.0789341	-5.71942	1.06886e-08	6.82675e-07	FALSE	1544.16	1666.11	1533.72	1772.66	2180.47	2356.1	2358.59	2015.72
ENSDARG00000056374	78.9604	-1.25045	0.218986	-5.71019	1.12847e-08	7.18796e-07	FALSE	50.058	74.7339	42.9825	58.4785	159.068	117.1	146.719	116.142
ENSDARG00000070849	17730.6	-0.378937	0.0664302	-5.70429	1.16828e-08	7.42141e-07	FALSE	15490.4	16461.2	16066.8	15991.7	22712	20217.5	21793.6	18519.6
ENSDARG00000077069	620.935	-1.31611	0.230763	-5.70329	1.17514e-08	7.42486e-07	FALSE	384.701	400.454	431.288	436.123	1478.23	757.775	1341.12	539.063
ENSDARG00000098700	73.9171	-2.47431	0.433816	-5.70359	1.17309e-08	7.42486e-07	FALSE	23.0673	27.2613	37.7809	39.7329	344.844	182.975	124.038	58.3924
ENSDARG00000006413	11828.4	-0.442264	0.0775762	-5.70102	1.1909e-08	7.50424e-07	FALSE	11054	10586.4	10628.7	10404.1	15802.7	14079	15729.9	12377.3
ENSDARG00000045190	17.608	-4.02485	0.706436	-5.6974	1.21652e-08	7.64518e-07	FALSE	2.85933	2.01678	2.11092	3.31623	93.6171	30.3427	30.7308	13.4099
ENSDARG00000097491	354.253	0.935487	0.164331	5.69271	1.2504e-08	7.83718e-07	FALSE	427.289	391.698	395.912	392.986	129.731	233.468	217.25	258.128
ENSDARG00000034897	25763.3	-0.407364	0.0716269	-5.6873	1.29061e-08	8.06766e-07	FALSE	21622.2	23426.5	23650.9	23151.6	33610.3	28602.7	31397.5	28210.1
ENSDARG00000037071	6789.42	-0.42647	0.0750063	-5.68579	1.3021e-08	8.11793e-07	FALSE	5847.3	6348.71	6154.28	6087.32	9159.7	7873.02	8452.78	7360.93
ENSDARG00000030494	319.599	-0.733217	0.129025	-5.68277	1.32533e-08	8.24092e-07	FALSE	253.663	261.495	220.435	281.458	487.356	436.676	415.546	353.286
ENSDARG00000096508	4834.98	-0.621861	0.109468	-5.68074	1.34111e-08	8.31703e-07	FALSE	3544.44	3355.13	3578.86	3855.25	5485.22	5518.49	6694.33	4361.3
ENSDARG00000007480	8060.91	0.573754	0.101059	5.67741	1.3675e-08	8.45836e-07	FALSE	9972.87	9651.42	10456	10507.5	6975.44	7471.05	5250.43	7571.22
ENSDARG00000005791	22643.4	-0.426652	0.0751658	-5.67615	1.37761e-08	8.49849e-07	FALSE	18902.1	20394.5	20304.1	20692.1	30333.9	24500.6	28283	24806.7
ENSDARG00000006242	6344.23	-0.586737	0.103479	-5.67012	1.427e-08	8.78015e-07	FALSE	5363.27	5390.88	5940.59	5477.38	10055.8	7276.44	8737.36	7232.36
ENSDARG00000019181	55452.4	-0.511168	0.0902117	-5.66631	1.45902e-08	8.9205e-07	FALSE	48621.8	49478.2	49529.2	48280.5	84880.2	65474.8	68816.8	60043.8
ENSDARG00000054609	804.865	-0.899007	0.15869	-5.66517	1.46879e-08	8.9205e-07	FALSE	576.323	568.663	573.952	734.227	1096.47	969.292	1605.6	902.473
ENSDARG00000015955	513.875	-0.942217	0.166311	-5.66537	1.46704e-08	8.9205e-07	FALSE	383.476	380.646	326.396	378.57	947.111	537.396	798.542	541.986
ENSDARG00000060263	350.14	-0.995618	0.175713	-5.66616	1.46032e-08	8.9205e-07	FALSE	267.829	307.051	239.945	246.015	565.415	381.423	727.368	442.29
ENSDARG00000070960	207.25	1.69105	0.298455	5.666	1.46169e-08	8.9205e-07	FALSE	158.119	109.762	190.14	132.106	31.3607	92.6424	29.7976	29.8607
ENSDARG00000089806	21.9522	8.62036	1.52179	5.66461	1.47356e-08	8.92643e-07	FALSE	55.268	47.3598	131.771	25.4008	0	0	0	0
ENSDARG00000013628	3013.68	-0.545225	0.0963508	-5.65876	1.52474e-08	9.21271e-07	FALSE	2348.8	2187.66	2298.59	2382.74	3934.18	3075.64	3628.04	2816.57
ENSDARG00000030616	606.498	-1.07392	0.189989	-5.65253	1.58099e-08	9.52808e-07	FALSE	496.307	452.647	379.773	458.74	884.705	885.371	1391.95	602.742
ENSDARG00000028017	993.419	-0.51094	0.0904765	-5.64722	1.63065e-08	9.77725e-07	FALSE	868.088	964.961	832.309	851.265	1316.47	1326.42	1263.41	1108.92
ENSDARG00000003991	335.631	1.20448	0.213284	5.64732	1.62969e-08	9.77725e-07	FALSE	413.089	462.573	389.248	420.151	102.918	183.397	156.243	284.593
ENSDARG00000035563	1542.7	-0.4103	0.0726817	-5.64517	1.6502e-08	9.8414e-07	FALSE	1397.22	1260.82	1474.78	1430.44	1745.31	1864.58	1971.67	1810.53
ENSDARG00000054155	5099.37	0.59733	0.10582	5.64477	1.65404e-08	9.8414e-07	FALSE	5681.08	6081.18	6304.04	5234.83	3745.84	3875.1	3116.91	4660.69
ENSDARG00000077176	659.273	-1.16658	0.206682	-5.64435	1.6581e-08	9.8414e-07	FALSE	463.354	437.64	599.848	373.461	1550.09	814.767	1130.39	707.088
ENSDARG00000096603	87.3969	-1.70721	0.30245	-5.6446	1.65568e-08	9.8414e-07	FALSE	55.4356	44.7591	65.9528	50.0332	257.504	199.405	156.705	93.119
ENSDARG00000101789	232.671	-0.959583	0.17011	-5.64097	1.69096e-08	1.00067e-06	FALSE	164.626	175.728	184.501	180.95	450.681	256.299	360.462	305.729
ENSDARG00000091792	724.693	1.25912	0.223224	5.64061	1.69447e-08	1.00067e-06	FALSE	1086.32	1079.65	898.599	986.282	218.439	549.64	330.098	592.709
ENSDARG00000045842	1038.28	-0.624393	0.110863	-5.6321	1.78027e-08	1.04871e-06	FALSE	1131.1	870.895	853.432	917.637	1487.01	1513.88	1557.59	1251.05
ENSDARG00000004539	546.924	-1.31188	0.232973	-5.63105	1.79115e-08	1.05248e-06	FALSE	367.328	330.911	315.466	387.316	1420.39	639.476	917.632	502.727
ENSDARG00000018334	29672.1	-0.362918	0.0644611	-5.63003	1.80176e-08	1.05345e-06	FALSE	26063.7	27254	26886	27600.1	37293.7	32764.9	36962.4	31620.5
ENSDARG00000101481	2228.87	0.783078	0.139083	5.63031	1.79884e-08	1.05345e-06	FALSE	2634.92	3078.72	2951.57	2840.77	1414.87	1958.03	1228.92	2082.14
ENSDARG00000042489	523.803	0.496565	0.088355	5.62012	1.9083e-08	1.11297e-06	FALSE	602.713	587.925	624.08	580.181	417.044	462.671	374.173	443.285
ENSDARG00000019001	141.895	-1.1858	0.211089	-5.61754	1.93692e-08	1.1266e-06	FALSE	105.46	97.4016	93.0559	109.699	308.131	163.046	183.243	266.965
ENSDARG00000036171	304.931	-1.28657	0.229042	-5.61716	1.94126e-08	1.1266e-06	FALSE	111.459	160.526	156.513	155.972	372.037	442.431	433.586	179.083
ENSDARG00000036865	393.964	-0.936732	0.166815	-5.61539	1.96124e-08	1.13539e-06	FALSE	289.416	320.685	254.79	337.996	800.017	482.727	561.654	460.2
ENSDARG00000100742	3136.45	-0.531934	0.0947553	-5.61377	1.97969e-08	1.14326e-06	FALSE	2632.33	2621.65	2772.93	2843.11	4345.45	3611.55	4482.3	3279.75
ENSDARG00000007320	44078.9	-0.377114	0.0672181	-5.61031	2.01968e-08	1.16349e-06	FALSE	39377.6	39698.1	41137.8	39192	55510.9	48791.1	56000.1	46728.7
ENSDARG00000023298	20359	-0.343746	0.061306	-5.60705	2.05807e-08	1.17983e-06	FALSE	18363.2	19228.7	19528.6	18753.8	26809.8	22794.8	23549.7	23136.7
ENSDARG00000086756	632.951	0.720505	0.128495	5.60725	2.05565e-08	1.17983e-06	FALSE	742.272	785.569	674.534	817.014	402.819	595.725	380.183	453.659
ENSDARG00000077219	142.062	-0.972325	0.173443	-5.60602	2.07033e-08	1.18397e-06	FALSE	106.201	105.077	117.184	123.51	273.662	224.442	205.707	183.888
ENSDARG00000027689	786.487	0.569687	0.101695	5.60191	2.12005e-08	1.20946e-06	FALSE	922.495	958.901	846.154	814.864	601.159	563.868	527.461	692.223
ENSDARG00000018903	1567.35	-0.534442	0.0954158	-5.60118	2.12892e-08	1.21158e-06	FALSE	1297.91	1370.57	1247.78	1359.74	2052.67	1898.56	2130.98	1563.19
ENSDARG00000038123	884.732	-0.443156	0.0791318	-5.60022	2.1408e-08	1.2154e-06	FALSE	704.998	710.453	682.567	772.639	954.363	929.987	1066.83	950.55
ENSDARG00000055589	2478.33	0.537039	0.0959508	5.59702	2.18064e-08	1.23387e-06	FALSE	3122.08	3682.86	2671.76	3337.86	2262.96	1982.12	2219.14	2366.21
ENSDARG00000097235	109.599	1.20671	0.215608	5.59677	2.18385e-08	1.23387e-06	FALSE	125.545	187.739	178.84	133.707	55.0496	69.6271	57.8159	87.3618
ENSDARG00000058003	1305.81	0.59315	0.10601	5.59521	2.20353e-08	1.24201e-06	FALSE	1492.2	1561.21	1532.58	1597.41	913.901	1193.93	834.226	1154.84
ENSDARG00000013776	1678.81	0.4535	0.0811488	5.5885	2.29041e-08	1.28518e-06	FALSE	1708.89	1818.06	1809.84	1775.87	1280.69	1430.82	1121.26	1360.8
ENSDARG00000104587	7570.06	-0.455591	0.0815236	-5.58845	2.29106e-08	1.28518e-06	FALSE	6397.48	6268.39	5896.57	6471.85	8966.04	8643.82	9422.24	7302.99
ENSDARG00000074698	98.4487	-1.3386	0.239598	-5.58685	2.31229e-08	1.294e-06	FALSE	47.9264	44.4076	38.902	56.3169	90.4755	172.819	99.5378	111.369
ENSDARG00000034801	663.583	-0.546296	0.0977937	-5.58621	2.32077e-08	1.29566e-06	FALSE	537.967	627.466	569.037	576.705	834.604	836.505	957.016	748.473
ENSDARG00000037789	325467	-0.631234	0.113056	-5.58339	2.35873e-08	1.31373e-06	FALSE	264985	288317	275486	286352	531243	426655	444506	324832
ENSDARG00000089086	652.001	-1.30578	0.23389	-5.58288	2.3657e-08	1.3145e-06	FALSE	410.348	432.281	386.79	424.76	1293.6	668.643	1525.68	602.948
ENSDARG00000015312	396.254	-0.957509	0.171539	-5.58189	2.37925e-08	1.31891e-06	FALSE	282.379	313.127	312.169	321.012	829.367	463.285	640.455	454.375
ENSDARG00000061226	2439.29	-0.591884	0.106141	-5.57641	2.45539e-08	1.35792e-06	FALSE	2077.27	2155.03	2052.05	2235.39	3743.26	2761.03	3631.9	2706.97
ENSDARG00000100781	172.086	1.76166	0.316113	5.57289	2.50549e-08	1.38237e-06	FALSE	256.895	276.85	178.878	290.01	43.1532	69.3821	37.1564	144.134
ENSDARG00000008306	2034.7	0.745045	0.133822	5.56742	2.58537e-08	1.42311e-06	FALSE	2248.88	2566.61	2362.01	2358.12	1185.92	1774.29	1089.87	1637.87
ENSDARG00000101175	126.803	0.856098	0.153819	5.5656	2.61247e-08	1.43466e-06	FALSE	150.157	154.365	148.47	138.088	71.8476	89.509	81.4036	83.6068
ENSDARG00000074667	3416.18	-0.581262	0.104483	-5.56321	2.64855e-08	1.45109e-06	FALSE	2930.76	3156.37	2849.96	3143.02	5173.12	4003.58	5027.28	3871.95
ENSDARG00000045487	16009.3	-0.341142	0.0613392	-5.56156	2.67373e-08	1.45808e-06	FALSE	14109.2	15425.2	14422.2	14590.1	19613.6	18371.8	19491.2	16693.2
ENSDARG00000038489	443.27	-1.36039	0.2446	-5.56172	2.67133e-08	1.45808e-06	FALSE	249.612	267.164	277.93	252	953.582	379.926	866.667	487.827
ENSDARG00000100524	4019.83	-0.649697	0.116839	-5.56062	2.68819e-08	1.46257e-06	FALSE	4082.74	3511.98	3452.7	4290.81	6061.92	5876.32	7329.86	4797.87
ENSDARG00000030402	378.562	-0.799763	0.143994	-5.55416	2.78956e-08	1.51422e-06	FALSE	289.906	317.669	361.886	289.588	660.115	478.221	597.51	457.572
ENSDARG00000006316	30324.6	-0.343745	0.0619084	-5.55247	2.81657e-08	1.52536e-06	FALSE	26490.1	28283.7	27813.2	28298.7	36060.3	34126.6	38428.9	32105.4
ENSDARG00000079011	819.305	0.801536	0.144438	5.54935	2.86739e-08	1.54931e-06	FALSE	990.541	1103.52	893.322	939.336	561.65	413.966	528.105	745.555
ENSDARG00000005943	178.041	1.72568	0.311051	5.54789	2.89134e-08	1.55867e-06	FALSE	252.341	301.469	131.857	298.504	28.4259	85.3004	69.6226	112.967
ENSDARG00000103490	2027.7	0.643149	0.116008	5.54403	2.95589e-08	1.58982e-06	FALSE	2240.12	2516.74	2309.23	2299.45	1305.48	1721.41	1197.34	1770.18
ENSDARG00000099961	2017.29	-0.436921	0.0789047	-5.53733	3.07117e-08	1.64805e-06	FALSE	1881.03	1906.73	1716.18	1852.41	2689.86	2280.02	2722.58	2269.08
ENSDARG00000091111	415.465	-1.08872	0.196679	-5.5355	3.10334e-08	1.66153e-06	FALSE	283.281	357.01	311.205	268.579	906.369	614.988	685.218	391.287
ENSDARG00000040565	169225	-0.669948	0.121241	-5.52573	3.28117e-08	1.74877e-06	FALSE	136974	151157	142076	144802	274061	226674	251053	163064
ENSDARG00000031336	572.759	-0.800292	0.144829	-5.52577	3.28045e-08	1.74877e-06	FALSE	396.575	467.754	438.568	409.17	546.458	823.007	898.843	712.795
ENSDARG00000027582	1352.59	-1.1253	0.203723	-5.52365	3.32037e-08	1.76566e-06	FALSE	877.047	994.23	807.974	969.322	3248.98	1482.76	1870.69	1358.81
ENSDARG00000095863	1946.52	-1.18824	0.21545	-5.51514	3.48496e-08	1.849e-06	FALSE	688.74	781.8	934.433	845.778	1548.3	2618.91	2216.24	1024.56
ENSDARG00000098662	366.373	-0.999844	0.181315	-5.51439	3.49988e-08	1.85273e-06	FALSE	280.286	299.66	233.729	317.038	607.215	479.088	752.562	423.31
ENSDARG00000010756	184.831	-0.917766	0.166543	-5.5107	3.57409e-08	1.88776e-06	FALSE	140.828	140.405	126.753	136.936	290.565	263.333	291.433	186.08
ENSDARG00000101363	892.814	0.692678	0.12571	5.51014	3.58552e-08	1.88955e-06	FALSE	1101.56	1149.51	895.757	1265.67	653.946	735.828	624.345	714.747
ENSDARG00000089307	138.618	-1.43333	0.260145	-5.50973	3.5939e-08	1.88973e-06	FALSE	86.3806	93.7247	96.3172	78.5344	238.828	196.254	382.002	142.7
ENSDARG00000035326	800.327	-0.716104	0.129991	-5.50887	3.6115e-08	1.89475e-06	FALSE	591.5	583.511	592.281	592.788	1169.53	932.95	1076.3	701.822
ENSDARG00000058292	905.484	0.666603	0.121222	5.49901	3.81923e-08	1.99927e-06	FALSE	985.034	1153.36	1123.51	1072.13	687.687	779.065	502.145	761.721
ENSDARG00000099970	213965	-0.841975	0.153284	-5.49291	3.95362e-08	2.06502e-06	FALSE	179391	181506	177522	185707	438475	286056	357759	215713
ENSDARG00000010953	1338.51	-0.420987	0.0766783	-5.4903	4.01259e-08	2.09117e-06	FALSE	1179.32	1283.83	1164.98	1239.71	1802.82	1574.93	1643.95	1498.71
ENSDARG00000013681	1731.17	-0.664329	0.12102	-5.48941	4.03277e-08	2.09514e-06	FALSE	1397.86	1447.22	1382.72	1466.36	2837.63	1853.58	2459.83	1875.57
ENSDARG00000040067	75.4889	-1.76219	0.321029	-5.48918	4.03802e-08	2.09514e-06	FALSE	47.8996	36.8171	31.8659	62.891	182.335	98.7752	211.57	109.879
ENSDARG00000090903	90.0571	-1.41837	0.259108	-5.47405	4.39869e-08	2.27724e-06	FALSE	28.8356	42.4068	41.9774	34.2142	73.6834	112.091	125.85	82.3506
ENSDARG00000069934	811.253	-1.7573	0.321215	-5.47078	4.48064e-08	2.31457e-06	FALSE	407.583	485.168	383.275	427.65	2561.43	992.628	1444.36	762.277
ENSDARG00000103308	436.474	-1.01282	0.185151	-5.47024	4.4942e-08	2.31648e-06	FALSE	259.208	273.728	323.727	246.006	665.494	502.595	711.997	347.123
ENSDARG00000057738	917.968	0.712831	0.130367	5.46788	4.55461e-08	2.34249e-06	FALSE	1017.69	1134.64	1037.86	1076.28	608.118	724.458	471.231	797.138
ENSDARG00000045611	566.267	-0.980107	0.179288	-5.46667	4.58572e-08	2.35333e-06	FALSE	434.335	420.74	491.647	414.242	1147.48	693.46	1029.36	605.503
ENSDARG00000013928	844.127	-0.473012	0.0865571	-5.46474	4.63588e-08	2.37389e-06	FALSE	760.055	825.343	761.147	795.237	1201	1042.95	1160.62	959.438
ENSDARG00000036629	35977.1	-0.368685	0.0675192	-5.46045	4.74938e-08	2.42146e-06	FALSE	31062.1	33339.9	32986.8	32461.4	45383.6	39611.1	44481.8	38186.1
ENSDARG00000063036	1136.03	0.409467	0.0749828	5.46081	4.73968e-08	2.42146e-06	FALSE	1269.21	1347.92	1320.45	1257.14	967.226	1011.35	866.107	1064.09
ENSDARG00000045822	5522.35	-0.640119	0.11724	-5.45991	4.76382e-08	2.42357e-06	FALSE	4316.38	4729.93	4119.79	4818.38	8744.25	6450.04	7337.4	5498.21
ENSDARG00000044074	884.789	-1.06889	0.196184	-5.44842	5.08198e-08	2.57985e-06	FALSE	589.309	645.322	539.769	495.927	948.466	1246.62	1792.59	777.034
ENSDARG00000044093	30404.3	-0.376903	0.0693986	-5.43098	5.6044e-08	2.83892e-06	FALSE	27074.9	28070.3	28325.7	28163.9	39724.3	34650.4	38533.8	32060
ENSDARG00000036542	1549.04	-0.339763	0.0625737	-5.42981	5.64154e-08	2.85159e-06	FALSE	1465.8	1465.59	1524.36	1371.6	1898.39	1772.41	1918.37	1787.55
ENSDARG00000091209	1401.36	-2.30352	0.424759	-5.42313	5.85647e-08	2.95387e-06	FALSE	710.953	762.842	361.362	616.126	3435.36	4012.81	3779.09	875.2
ENSDARG00000036107	8272.08	-0.607516	0.112062	-5.42125	5.9184e-08	2.97235e-06	FALSE	6804.49	7285.59	6211.87	7624.86	10952.4	9576.53	13211.5	8810.98
ENSDARG00000004930	2854.86	-0.931943	0.171905	-5.42127	5.91768e-08	2.97235e-06	FALSE	1921.32	1946.6	1848.06	2348.05	3874.63	4361.43	4869.62	2280.89
ENSDARG00000058158	421.071	-1.17131	0.216217	-5.41731	6.05025e-08	3.03209e-06	FALSE	282.213	349.281	313.013	295.86	983.901	573.889	825.499	412.185
ENSDARG00000040439	7561	-0.458815	0.0847649	-5.4128	6.20477e-08	3.09633e-06	FALSE	6513.43	6803.08	6616.37	6856.48	9512.78	8341.69	10767.6	8199.32
ENSDARG00000012458	3910.67	-0.514761	0.095097	-5.41301	6.19745e-08	3.09633e-06	FALSE	3373.63	3430.18	3421.92	3521.09	5259.4	4734.82	5631.56	4018.14
ENSDARG00000092813	586.74	0.830812	0.153521	5.41172	6.24212e-08	3.10287e-06	FALSE	717.161	738.907	479.571	782.343	399.789	376.774	333.409	416.631
ENSDARG00000019417	1042.39	-0.909883	0.168134	-5.41166	6.24429e-08	3.10287e-06	FALSE	817.551	871.635	939.823	820.647	2254.3	1423.09	1723.33	1083.54
ENSDARG00000026655	1149.66	-0.790502	0.146099	-5.41073	6.2767e-08	3.1124e-06	FALSE	818.446	894.84	771.063	907.032	1624.98	1445.83	1790.46	1007.29
ENSDARG00000086762	59.8253	1.28992	0.238433	5.41001	6.30225e-08	3.11849e-06	FALSE	86.5923	82.8065	73.4114	76.14	24.5523	30.6945	28.9784	44.9442
ENSDARG00000039863	223.682	-1.62344	0.300173	-5.40834	6.36106e-08	3.14097e-06	FALSE	130.451	129.342	106.659	181.927	682.47	294.109	512.995	200.5
ENSDARG00000063438	3424.06	-0.432091	0.0799585	-5.40394	6.51914e-08	3.21228e-06	FALSE	3143.06	3136	3046.33	3172.09	4659.73	3904.98	4448.89	3850.14
ENSDARG00000058248	295.718	0.888108	0.164509	5.39853	6.71893e-08	3.3038e-06	FALSE	370.951	334.456	335.729	356.155	150.042	203.393	142.289	256.777
ENSDARG00000057128	1526.4	0.470991	0.0872982	5.3952	6.84463e-08	3.35778e-06	FALSE	1596.53	1586.12	1463.89	1747.19	1138.13	1303.53	1043.41	1128.58
ENSDARG00000007976	1759.8	-0.478042	0.0886105	-5.39487	6.85727e-08	3.35778e-06	FALSE	1603.95	1591.7	1427.15	1594.02	2487.23	2166.44	2161.88	1851.97
ENSDARG00000053058	25391.6	-0.334881	0.0621389	-5.38924	7.0758e-08	3.45758e-06	FALSE	22495.7	23723.8	24377.8	23013	31930.6	27830.8	30588.2	27721.5
ENSDARG00000100075	925.236	-0.87592	0.162752	-5.38191	7.3698e-08	3.59377e-06	FALSE	579.776	601.646	534.233	616.165	769.954	1137.22	1494.63	877.883
ENSDARG00000011961	487.216	-0.766674	0.142679	-5.37341	7.72635e-08	3.75541e-06	FALSE	439.356	397.858	370.971	394.679	634.8	618.302	885.313	590.42
ENSDARG00000001621	468.381	-0.801511	0.149167	-5.37324	7.73324e-08	3.75541e-06	FALSE	390.923	368.691	383.123	377.535	839.254	520.548	735.037	556.813
ENSDARG00000104129	122.08	-1.53098	0.285224	-5.36765	7.97676e-08	3.86569e-06	FALSE	61.5828	99.1256	71.7327	47.6763	180.436	246.933	270.275	112.598
ENSDARG00000006266	1655.18	-0.521105	0.0970905	-5.36721	7.99645e-08	3.86725e-06	FALSE	1448.43	1494.65	1280.41	1556.67	2004.79	1990.87	2461.96	1838.2
ENSDARG00000074487	60.9682	-2.84203	0.52967	-5.36566	8.06531e-08	3.89255e-06	FALSE	13.2543	24.1824	20.1499	21.0155	348.715	48.9126	111.916	54.1733
ENSDARG00000090783	213.818	-1.03822	0.193732	-5.35906	8.36555e-08	4.02918e-06	FALSE	120.051	160.708	163.107	147.809	358.054	200.229	357.282	298.657
ENSDARG00000005414	104.44	-1.1346	0.2118	-5.35693	8.46475e-08	4.06862e-06	FALSE	86.1821	70.6378	76.8041	65.1629	200.691	123.02	192.703	141.186
ENSDARG00000021838	23433.3	-0.38072	0.071077	-5.35644	8.48765e-08	4.0713e-06	FALSE	20458.3	22028	21163.4	21033.3	30826.9	25097.3	28774.4	25561.5
ENSDARG00000032725	44724.1	-0.412777	0.0770791	-5.35524	8.54418e-08	4.09007e-06	FALSE	38436.6	41053.9	41279.5	39822.4	58513.5	50220.4	58538.7	46519.2
ENSDARG00000016200	1069.83	-0.88678	0.165606	-5.35476	8.5671e-08	4.09271e-06	FALSE	863.541	799.86	850.187	895.927	2022.69	1332.32	1901.02	1050.55
ENSDARG00000017744	1359.82	0.710964	0.132868	5.3509	8.75157e-08	4.17235e-06	FALSE	1635.15	1771.71	1629.91	1535.06	951.821	1070.13	762.855	1226.68
ENSDARG00000019316	250.711	-1.1189	0.209491	-5.34105	9.2408e-08	4.39668e-06	FALSE	174.763	149.008	175.084	229.378	410.423	265.11	576.449	331.227
ENSDARG00000057035	1196.36	-0.748642	0.140203	-5.33969	9.31052e-08	4.4209e-06	FALSE	622.302	688.878	889.956	688.492	1152.38	1152.15	1529.75	1020.73
ENSDARG00000039117	7539.74	-0.412666	0.0773247	-5.3368	9.46036e-08	4.48299e-06	FALSE	6584.36	6878.69	6371.34	7266.72	9057.28	9118.31	10016	7885.53
ENSDARG00000041065	846.213	-0.912008	0.170905	-5.33636	9.48333e-08	4.48483e-06	FALSE	547.031	572.175	707.219	673.938	1194.32	928.491	1665.4	915.569
ENSDARG00000055172	927.672	1.12194	0.210297	5.335	9.55426e-08	4.5093e-06	FALSE	1263.64	1164.3	1211.92	1205.93	334.212	562.12	422.47	904.808
ENSDARG00000052082	4926.34	-0.488331	0.0916569	-5.32781	9.94031e-08	4.6821e-06	FALSE	4375.22	4531.02	4198.47	4371.38	6823.76	5906.99	6726.53	5063.19
ENSDARG00000030270	20941.7	-0.589968	0.110802	-5.32452	1.0122e-07	4.75815e-06	FALSE	17219.2	16527.4	20101.5	17324.9	31354.4	24953.1	28464.7	22360.8
ENSDARG00000075014	1468.82	-1.08711	0.204351	-5.31981	1.03876e-07	4.87324e-06	FALSE	971.438	992.272	1013.52	1090.55	2648.01	1337.72	3130.95	1526.09
ENSDARG00000040159	638.262	-1.01648	0.191091	-5.31935	1.04138e-07	4.87584e-06	FALSE	443.179	508.753	512.179	429.924	1491.45	869.992	709.197	763.186
ENSDARG00000074094	574.559	-1.04564	0.196647	-5.31735	1.05288e-07	4.91984e-06	FALSE	407.673	350.502	347.782	390.508	954.993	546.917	1043.57	545.105
ENSDARG00000039255	1893.11	-0.443422	0.0834279	-5.31503	1.06639e-07	4.96323e-06	FALSE	1590.91	1850.69	1635.45	1575.65	2447.31	2304.42	2327.4	1968.89
ENSDARG00000037747	1209.53	0.473703	0.0891217	5.31523	1.0652e-07	4.96323e-06	FALSE	1340.18	1307.56	1382.44	1307.68	972.735	974.831	801.207	1092.58
ENSDARG00000074635	4061.08	-0.546946	0.102929	-5.3138	1.07361e-07	4.97717e-06	FALSE	3551.84	3460.54	3350.81	3508.1	5319.85	5214.7	5700.68	4034.45
ENSDARG00000037618	1060.46	-0.714807	0.134519	-5.31381	1.07356e-07	4.97717e-06	FALSE	834.589	991.551	835.996	1066.29	1517.09	1539.57	1816.15	1246.78
ENSDARG00000044629	140.895	1.77036	0.333291	5.31175	1.08576e-07	5.02357e-06	FALSE	201.469	209.72	143.787	246.271	23.7484	72.0413	36.9467	100.674
ENSDARG00000092170	5954.74	-0.681549	0.128377	-5.30896	1.10254e-07	5.09118e-06	FALSE	3783.17	4094.22	3923.61	4290.96	5286.97	7686.01	7491.54	5344.98
ENSDARG00000051874	1582.98	0.577783	0.108934	5.30398	1.13306e-07	5.22187e-06	FALSE	1792.93	1778.01	1954.51	1931.46	1203.85	1454.87	967.794	1368.56
ENSDARG00000039997	2125.47	-0.679526	0.128156	-5.30235	1.14319e-07	5.25822e-06	FALSE	1684.71	1959.41	1801.95	1611.15	3379.15	2446.89	3241.91	2236.45
ENSDARG00000055120	3545.62	-0.904401	0.170596	-5.30143	1.14901e-07	5.27465e-06	FALSE	2771.53	2860.02	2802.71	2753.59	6480.35	4035.91	6972.27	3454.78
ENSDARG00000007275	19485	-0.460248	0.0868221	-5.30105	1.15139e-07	5.27531e-06	FALSE	17337.2	18311.8	17783.9	19328.5	26151.4	27954.5	25412.3	20589.3
ENSDARG00000007823	781.722	-2.36126	0.445597	-5.29909	1.1638e-07	5.32177e-06	FALSE	379.959	313.157	335.071	286.78	2664.16	819.558	2675.39	598.555
ENSDARG00000052575	427.213	-0.63115	0.11913	-5.29799	1.17082e-07	5.34348e-06	FALSE	358.624	337.134	414.167	366.228	671.554	521.402	573.867	520.576
ENSDARG00000103181	338.182	-1.06806	0.201641	-5.29686	1.17811e-07	5.36633e-06	FALSE	255.054	220.507	228.755	238.67	672.012	381.526	601.297	323.575
ENSDARG00000087832	51.5303	-2.44562	0.462504	-5.28779	1.23805e-07	5.62847e-06	FALSE	28.0365	23.2428	17.7707	15.4348	211.763	49.2085	137.779	63.0965
ENSDARG00000043802	680.307	-0.808369	0.152913	-5.28648	1.24691e-07	5.65781e-06	FALSE	498.016	541.14	538.482	551.279	1008.21	708.981	1241.08	769.96
ENSDARG00000063026	432.791	-0.787038	0.149042	-5.28065	1.28727e-07	5.82965e-06	FALSE	377.059	341.441	340.311	369.507	781.098	554.055	673.149	459.037
ENSDARG00000097537	2323.57	-0.482122	0.0913233	-5.27929	1.29688e-07	5.86191e-06	FALSE	2142.08	2130.12	1942.41	2057.57	3200.86	2783.61	3150.32	2424.13
ENSDARG00000022615	253.864	-1.43756	0.272472	-5.27598	1.32051e-07	5.94583e-06	FALSE	140.526	170.687	151.903	141.817	638.795	249.776	533.794	218.352
ENSDARG00000014190	128.594	-1.69504	0.321258	-5.27627	1.31839e-07	5.94583e-06	FALSE	35.3578	71.7281	115.321	70.4548	242.757	159.873	327.742	215.7
ENSDARG00000054746	1105.6	0.503635	0.0954991	5.27371	1.3369e-07	6.00811e-06	FALSE	1211.33	1141.18	1232.19	1135.22	753.489	810.116	784.313	977.371
ENSDARG00000080020	251.768	-1.24257	0.235671	-5.27248	1.34595e-07	6.03725e-06	FALSE	191.533	157.543	144.691	186.476	613.73	310.916	445.574	241.25
ENSDARG00000063525	495.558	0.598054	0.113488	5.26976	1.366e-07	6.10412e-06	FALSE	578.928	488.946	607.473	511.674	347.397	389.06	316.917	390.853
ENSDARG00000070844	6921.35	-0.70322	0.133444	-5.26976	1.36605e-07	6.10412e-06	FALSE	4557.73	4774.46	4403.24	4658.51	6966.76	7083.61	10113.3	5785.8
ENSDARG00000038281	1608.95	-0.399791	0.0758713	-5.26933	1.36925e-07	6.10681e-06	FALSE	1558.29	1568.08	1506.64	1458.95	2176.53	1967.04	2109.63	1789.36
ENSDARG00000030913	2412.33	0.361311	0.0685922	5.26753	1.38273e-07	6.15525e-06	FALSE	2352.32	2470.04	2222	2300.25	1837.82	1963.66	1635.35	1842.08
ENSDARG00000055124	2493	-0.749039	0.142257	-5.2654	1.39882e-07	6.21509e-06	FALSE	1939.95	2062.89	2210.38	2128.18	4729.75	3122.64	3527.15	2641.9
ENSDARG00000043932	1599.97	-0.82552	0.156799	-5.26484	1.4031e-07	6.22233e-06	FALSE	1254.96	1271.5	1303.78	1326.41	2289.02	1902.41	3272.58	1675.49
ENSDARG00000086512	216.085	-1.01392	0.192614	-5.26401	1.40947e-07	6.23885e-06	FALSE	151.319	195.959	118.368	176.499	299.35	437.368	302.567	258.689
ENSDARG00000036044	32435	-0.385275	0.073231	-5.2611	1.43199e-07	6.3266e-06	FALSE	28314.5	28982	29770.9	29204.5	43363.7	34596.2	38838.4	35068.7
ENSDARG00000057498	218.822	1.33812	0.25437	5.26052	1.4365e-07	6.3346e-06	FALSE	141.542	188.592	186.119	157.81	33.1576	112.525	53.077	67.7353
ENSDARG00000093044	559.842	-0.948717	0.180385	-5.25941	1.4452e-07	6.36105e-06	FALSE	358.228	310.819	261.929	379.914	554.8	655.363	876.708	444.542
ENSDARG00000053254	272546	-0.651559	0.123951	-5.25657	1.46764e-07	6.44774e-06	FALSE	221325	231244	239240	235175	449727	344244	400231	261966
ENSDARG00000036875	49341.3	-0.406469	0.0773405	-5.25557	1.47564e-07	6.47078e-06	FALSE	43370.6	44504.7	45826.1	44125.8	67190.7	55352.8	61406.5	51753.3
ENSDARG00000099959	41193.2	-0.725792	0.138118	-5.25488	1.48125e-07	6.48239e-06	FALSE	31721.2	35875.1	28339.9	33233.9	68711.8	52490.9	54514.9	37912.9
ENSDARG00000007709	144.387	-1.46949	0.279661	-5.25456	1.4838e-07	6.48239e-06	FALSE	89.6744	68.6912	95.294	101.479	394.49	166.386	276.32	147.003
ENSDARG00000044373	567.434	-0.469723	0.0894785	-5.24956	1.52464e-07	6.64845e-06	FALSE	522.743	432.077	501.141	511.679	711.866	634.709	706.749	670.862
ENSDARG00000001933	235.562	-0.711305	0.135566	-5.24692	1.54661e-07	6.73178e-06	FALSE	195.393	203.999	192.914	206.335	304.404	333.009	393.957	277.221
ENSDARG00000020123	2082.71	-0.55294	0.105428	-5.24472	1.56519e-07	6.80004e-06	FALSE	1627.73	1810.39	1704.48	1776.68	2736.41	2421.21	2969.91	2026.85
ENSDARG00000074869	723.311	-0.755032	0.144138	-5.23827	1.62089e-07	7.02904e-06	FALSE	598.538	554.203	548.522	637.751	1098.3	815.389	1176.01	857.682
ENSDARG00000039347	23460.4	-0.338229	0.0646038	-5.23544	1.64594e-07	7.12453e-06	FALSE	20974.3	21426.8	21300.7	21849.2	28870	24005.2	28868.1	26410.6
ENSDARG00000103720	2515.98	-0.935732	0.178815	-5.23296	1.66818e-07	7.20751e-06	FALSE	1835.72	2146.4	1610.49	2242.94	5027.28	3051.98	4426.84	2483.88
ENSDARG00000076225	225.8	-1.21597	0.232511	-5.22972	1.69769e-07	7.32155e-06	FALSE	149.466	170.554	143.033	135.834	510.48	293.923	397.212	192.045
ENSDARG00000024047	8256.78	-0.346968	0.0663615	-5.22845	1.70933e-07	7.35318e-06	FALSE	7603.88	7290.52	7408.3	7588.01	10308.1	9281.43	9957.54	8475.74
ENSDARG00000030408	12873.8	-0.431685	0.0825699	-5.22812	1.7124e-07	7.35318e-06	FALSE	11195.9	11962.6	11205.7	11512	17350.1	14869.3	16561	13102.9
ENSDARG00000070012	256.334	-1.14338	0.218708	-5.22791	1.71441e-07	7.35318e-06	FALSE	119.231	200.939	198.294	157.816	484.282	440.896	288.842	280.8
ENSDARG00000029476	1024.9	-0.876737	0.167735	-5.22692	1.72354e-07	7.37887e-06	FALSE	766.665	865.749	792.859	735.241	1710.26	1185.96	1920.39	989.099
ENSDARG00000022424	869.287	-0.541117	0.103551	-5.22562	1.73569e-07	7.41741e-06	FALSE	751.458	743.669	676.751	777.385	1081.73	1095.82	1221.66	894.894
ENSDARG00000100919	54.7762	-2.03962	0.390559	-5.2223	1.76711e-07	7.53794e-06	FALSE	24.0819	21.2103	28.2931	19.8582	174.738	89.3353	45.2894	75.7078
ENSDARG00000061233	9113.18	-0.50719	0.0973076	-5.21223	1.8658e-07	7.94453e-06	FALSE	8178.12	7281.07	7903.68	8220.79	13253.8	11859	10360	9417.38
ENSDARG00000090401	97.4032	-1.86437	0.357805	-5.21058	1.88249e-07	8.0011e-06	FALSE	36.4125	50.4608	50.4783	65.1547	345.223	93.5341	194.539	103.876
ENSDARG00000035860	14532	-0.438674	0.0841988	-5.20998	1.88864e-07	8.01273e-06	FALSE	13462.1	13924.5	12736.6	12850.7	19864.5	17319.1	19245.5	15375.2
ENSDARG00000074642	202.02	-1.6583	0.318422	-5.20786	1.91036e-07	8.08557e-06	FALSE	112.109	133.387	81.5541	135.614	647.132	169.749	406.059	238.069
ENSDARG00000105052	55.3652	-2.60292	0.499828	-5.20763	1.91268e-07	8.08557e-06	FALSE	20.9975	10.086	17.9259	12.1564	98.495	56.989	193.478	23.859
ENSDARG00000016651	3743.61	0.42556	0.0817571	5.20518	1.93811e-07	8.17835e-06	FALSE	4414.17	4123.24	4295.92	4103.04	3127.19	3682.04	2875.42	2928.99
ENSDARG00000031126	176.925	0.996937	0.19161	5.20295	1.9615e-07	8.26221e-06	FALSE	212.437	253.434	165.803	242.807	81.5409	104.436	104.122	145.991
ENSDARG00000095908	1686.65	-0.887011	0.170542	-5.20112	1.98095e-07	8.32921e-06	FALSE	1338.01	1635.42	1337.95	1174.59	2495.76	3162.8	2597.88	1890.97
ENSDARG00000024540	2124.24	-0.852954	0.164024	-5.20018	1.99098e-07	8.35644e-06	FALSE	1649.38	1457.34	1940.04	1695.07	4206.36	2396.1	3359.75	2216.73
ENSDARG00000045308	958.699	0.575571	0.110717	5.19859	2.00809e-07	8.41323e-06	FALSE	1082.09	1176.39	1033.73	1110.37	634.23	825.401	622.492	869.592
ENSDARG00000100275	280.569	-0.998449	0.192091	-5.19778	2.01682e-07	8.43475e-06	FALSE	234.59	206.866	172.554	248.506	580.446	328.979	481.298	333.903
ENSDARG00000060796	4967.1	-0.448178	0.0862697	-5.19508	2.04637e-07	8.54148e-06	FALSE	4362.21	4409.22	4327.65	4472.35	6008.78	5977.08	6944.9	5045.42
ENSDARG00000103934	46.6547	1.34867	0.259619	5.19478	2.04961e-07	8.54148e-06	FALSE	54.4816	64.5445	57.5537	47.4678	23.7888	30.0305	17.9166	17.0981
ENSDARG00000026359	415.444	0.616214	0.118806	5.18671	2.14037e-07	8.90395e-06	FALSE	455.334	456.208	546.496	512.567	286.443	342.469	275.035	378.329
ENSDARG00000029995	15161.3	-0.662682	0.127776	-5.18626	2.1456e-07	8.90994e-06	FALSE	11264.5	13351.8	12299	13317.5	20906	21288.8	23403.4	13924.2
ENSDARG00000015575	1241.98	-0.678859	0.130923	-5.18518	2.15804e-07	8.94578e-06	FALSE	868.039	882.013	905.22	1127.38	1642.67	1300.5	1825.62	1286.68
ENSDARG00000023062	785.75	-1.06179	0.204788	-5.18483	2.16217e-07	8.94712e-06	FALSE	662.273	502.034	476.548	614.414	1447.57	816.302	1642.44	803.153
ENSDARG00000051730	312.026	0.666163	0.1286	5.1801	2.21763e-07	9.14739e-06	FALSE	369.77	373.686	343.79	381.744	222.868	270.772	193.825	238.319
ENSDARG00000025797	218.984	-1.50758	0.291037	-5.18004	2.21835e-07	9.14739e-06	FALSE	129.164	123.234	103.695	97.0726	448.518	416.274	302.573	123.728
ENSDARG00000015355	123.032	-3.06569	0.59227	-5.17617	2.26491e-07	9.32303e-06	FALSE	23.8122	26.033	41.6566	55.8345	522.873	126.765	499.055	83.6961
ENSDARG00000037350	30974.1	-0.346673	0.0670178	-5.17286	2.30541e-07	9.47316e-06	FALSE	27773.6	28207.2	28597.4	28952.5	39498.2	32775.8	38526	33570.8
ENSDARG00000077722	2491.32	-0.5775	0.111658	-5.17203	2.31559e-07	9.49838e-06	FALSE	1841.95	2331.79	2052.86	2070.12	2899.78	3289.38	3597.47	2595.94
ENSDARG00000090914	1459.77	-0.618626	0.119692	-5.1685	2.35984e-07	9.66302e-06	FALSE	1422.3	1220.9	1197.3	1385.61	2393.4	1771.32	2179.43	1682.6
ENSDARG00000039217	265.007	0.553589	0.107236	5.16235	2.43872e-07	9.96865e-06	FALSE	283.241	297.429	292.466	294.822	189.555	209.451	183.689	211.93
ENSDARG00000035692	40374.7	-0.382039	0.0740207	-5.16125	2.45306e-07	1.00098e-05	FALSE	34259	36854.8	37723.2	37116.6	51043.9	44817.6	51868	42477.1
ENSDARG00000019302	1637.5	-0.647961	0.125576	-5.15991	2.47064e-07	1.00641e-05	FALSE	1303.23	1378.2	1322.38	1367.49	2571.16	2105.51	2226.32	1517.41
ENSDARG00000075564	1366.27	-0.607009	0.117756	-5.1548	2.53901e-07	1.03247e-05	FALSE	1158.19	1266.07	1177.71	1223.95	2171.23	1744.63	2002.9	1434.75
ENSDARG00000076623	1453.88	0.946181	0.183647	5.15218	2.57475e-07	1.0452e-05	FALSE	1721.77	2043.04	1622.65	1756.64	698.886	804.345	735.758	1463.36
ENSDARG00000075870	345.409	-0.846273	0.164316	-5.15028	2.60095e-07	1.05401e-05	FALSE	259.425	273.34	274.908	282.638	488.22	497.619	639.537	336.883
ENSDARG00000088030	19068.5	-0.40682	0.0790007	-5.14958	2.61074e-07	1.05434e-05	FALSE	17022.2	17680	17359.9	17006.3	26747	21343.3	23224.8	20257.8
ENSDARG00000056722	2234.62	0.56174	0.109084	5.14962	2.61008e-07	1.05434e-05	FALSE	2420.08	2311.52	2523.84	2324.72	1382.85	1901.13	1354.46	1849.83
ENSDARG00000002285	1130.57	-0.44674	0.0867586	-5.14923	2.61562e-07	1.0545e-05	FALSE	1005.45	1052.14	978.842	1037.25	1410.28	1407.48	1560.28	1177.7
ENSDARG00000105027	56.2842	-1.795	0.34872	-5.14739	2.64136e-07	1.06306e-05	FALSE	16.8852	24.2208	19.2082	13.2318	68.3294	59.7786	83.7103	44.3892
ENSDARG00000015611	439.774	-0.867968	0.168649	-5.14659	2.6526e-07	1.06576e-05	FALSE	340.868	278.63	373.861	320.13	829.494	508.076	609.204	452.658
ENSDARG00000079530	566.865	-0.826076	0.160565	-5.1448	2.67803e-07	1.07414e-05	FALSE	445.177	440.529	439.924	477.468	997.901	681.664	964.416	554.623
ENSDARG00000062008	670.25	-0.904861	0.175915	-5.14374	2.69319e-07	1.07838e-05	FALSE	486.345	525.797	539.215	538.928	1184.5	1264.05	848.215	619.587
ENSDARG00000078057	674.081	0.805569	0.156893	5.13453	2.82852e-07	1.13064e-05	FALSE	829.064	962.489	700.175	926.783	356.397	609.691	439.274	549.322
ENSDARG00000069446	67.1274	-1.19605	0.233165	-5.12962	2.90326e-07	1.15854e-05	FALSE	41.1277	35.5149	41.1944	36.1989	99.9225	63.9445	99.5226	89.9847
ENSDARG00000025073	21914.6	-0.359965	0.0702215	-5.12614	2.95747e-07	1.17732e-05	FALSE	19512.8	20510.1	20044.1	19873.8	28240.4	24659.7	27023.4	22677.2
ENSDARG00000035871	20840.8	-0.369977	0.0721772	-5.12596	2.96033e-07	1.17732e-05	FALSE	18415.5	19388	19190.4	19073.5	28346.1	23419.1	24042	22501.7
ENSDARG00000078973	831.196	-0.646762	0.126246	-5.12303	3.0067e-07	1.19374e-05	FALSE	654.521	686.037	574.124	732.258	1076.45	1210.35	1052.99	805.467
ENSDARG00000070726	826.516	0.880927	0.172273	5.11354	3.16174e-07	1.25318e-05	FALSE	1083.99	1099.82	943.156	1084.07	343.022	757.741	575.001	610.186
ENSDARG00000060041	2005.87	0.4123	0.0806838	5.11007	3.22038e-07	1.27427e-05	FALSE	2171.48	2271.45	2396.22	1992.5	1666.18	1725.34	1537.07	1708.04
ENSDARG00000104429	434.988	-0.855252	0.167387	-5.10942	3.23153e-07	1.27654e-05	FALSE	336.221	337.351	277.671	390.537	551.678	576.435	843.307	456.525
ENSDARG00000013880	285.835	-0.810592	0.1588	-5.10449	3.3168e-07	1.30802e-05	FALSE	251.843	216.198	243.879	222.782	505.25	341.723	476.606	318.134
ENSDARG00000069282	363.768	-0.878117	0.172048	-5.10391	3.32702e-07	1.30986e-05	FALSE	312.108	303.144	301.16	316.443	643.253	411.741	733.236	478.34
ENSDARG00000074850	436.198	-0.678083	0.132872	-5.10329	3.33803e-07	1.31199e-05	FALSE	313.379	377.974	332.313	362.685	598.916	536.771	654.509	429.77
ENSDARG00000087624	331.988	-0.874573	0.171461	-5.1007	3.38393e-07	1.3256e-05	FALSE	227.071	280.226	264.416	259.093	532.095	461.063	581.147	317.397
ENSDARG00000101190	97.2444	-1.40442	0.275322	-5.10101	3.37847e-07	1.3256e-05	FALSE	97.1275	47.4587	73.4361	73.94	223.958	143.793	270.739	135.543
ENSDARG00000054160	45.7034	-2.18225	0.427905	-5.09986	3.39913e-07	1.32934e-05	FALSE	20.5588	29.4362	17.3297	18.2302	188.987	53.0979	103.826	43.6613
ENSDARG00000076563	234.951	-0.765015	0.150128	-5.09574	3.47391e-07	1.35632e-05	FALSE	220.883	171.11	195.171	174.133	379.927	314.02	347.659	253.777
ENSDARG00000016830	7289.23	-0.559585	0.109827	-5.09515	3.48473e-07	1.35829e-05	FALSE	6760.45	6639.04	6839.81	6377.9	12510.1	8615.4	9898.88	8208.69
ENSDARG00000037838	2381.35	-0.32842	0.0645296	-5.08945	3.59111e-07	1.39513e-05	FALSE	2370.64	2269.61	2229.03	2378.09	2978.85	2714.23	3093.22	2825.36
ENSDARG00000045003	854.06	-0.542729	0.106636	-5.08957	3.58882e-07	1.39513e-05	FALSE	710.173	698.26	778.471	719.134	1035.73	929.464	1273.95	993.857
ENSDARG00000042236	7880.67	0.398695	0.0783698	5.08735	3.63094e-07	1.40134e-05	FALSE	8914.51	8599.12	9014.62	8727.19	6460.62	7071.53	5726.96	7480.95
ENSDARG00000055792	3309.64	-0.413122	0.081198	-5.08784	3.62168e-07	1.40134e-05	FALSE	3067.29	3158.39	2869.88	3157	4505.44	3935.97	4288.19	3589.24
ENSDARG00000075593	2076.43	-0.662968	0.130311	-5.08759	3.62646e-07	1.40134e-05	FALSE	1872.08	1579.91	1762.42	1805.27	3494.8	2283.01	3098.39	2240.69
ENSDARG00000052734	1652	-1.07597	0.211493	-5.08749	3.62836e-07	1.40134e-05	FALSE	977.982	946.609	1026.45	1035.07	1490.83	2425.46	3242.68	1244.92
ENSDARG00000025855	3295.85	-0.461825	0.0908312	-5.08443	3.68732e-07	1.42077e-05	FALSE	2881.63	2891.31	2900.12	3186.64	4463.06	4282.72	4247.43	3344.51
ENSDARG00000023526	56.5886	-1.84671	0.363318	-5.08292	3.71685e-07	1.4298e-05	FALSE	26.3659	31.8142	24.476	34.7137	159.973	77.4236	140.923	44.4832
ENSDARG00000036298	19579.8	-0.378706	0.0745338	-5.081	3.75455e-07	1.44194e-05	FALSE	17025.3	18322.9	18223.7	17707.8	26224.8	22552	23574.2	20329.8
ENSDARG00000101406	14084.7	-0.575646	0.11336	-5.07804	3.81339e-07	1.46215e-05	FALSE	11525.1	11990.9	12405.8	11978.6	21661.4	15822.8	19815.8	14091.4
ENSDARG00000079725	2564.74	0.442287	0.0871348	5.07589	3.85677e-07	1.47638e-05	FALSE	3005.22	2761.79	2820.62	2891.9	2149.13	2275.68	1736.68	2286.28
ENSDARG00000100660	171.509	-1.0418	0.205293	-5.07472	3.8807e-07	1.48312e-05	FALSE	87.2231	103.891	128.571	155.173	283.322	197.497	296.075	199.612
ENSDARG00000074628	125.737	-1.29135	0.2546	-5.07207	3.93519e-07	1.5015e-05	FALSE	65.5795	50.175	90.4625	49.4685	223.092	134.132	165.399	103.738
ENSDARG00000013307	29748.8	-0.384349	0.0758479	-5.06736	4.03361e-07	1.53657e-05	FALSE	25646.8	27199.8	27578.7	26278	39048.6	30873.6	36929	32427.8
ENSDARG00000104636	733.156	-0.755262	0.149127	-5.06454	4.09387e-07	1.55699e-05	FALSE	637.121	619.325	537.093	542.709	1283.47	862.671	1076.31	724.349
ENSDARG00000068275	562.898	-0.993875	0.196331	-5.06224	4.14357e-07	1.57335e-05	FALSE	411.044	396.896	360.639	438.039	1128.22	488.542	904.761	678.859
ENSDARG00000059714	132.006	-1.01179	0.200066	-5.05728	4.25278e-07	1.61221e-05	FALSE	87.1428	119.959	99.5227	114.913	230.177	185.909	255.367	178.039
ENSDARG00000005185	1918.88	-0.713972	0.141198	-5.05651	4.26988e-07	1.61609e-05	FALSE	1360.37	1632.09	1497.52	1638.23	2771.17	2067.76	3267.71	1946.39
ENSDARG00000079302	5697.16	0.974101	0.192737	5.05405	4.32534e-07	1.63183e-05	FALSE	6997.12	7296.85	3820.03	7050.4	3402.23	2181.63	2936.65	4287.91
ENSDARG00000094570	130.176	-1.75166	0.346575	-5.05421	4.3218e-07	1.63183e-05	FALSE	59.7501	78.8488	55.9775	77.6661	452.455	133.707	195.198	137.264
ENSDARG00000027424	1150.74	0.637018	0.126091	5.05204	4.37108e-07	1.64644e-05	FALSE	1425.25	1325.94	1451.21	1384.02	749.067	1176.52	760.314	906.417
ENSDARG00000026723	1622.9	0.609319	0.120679	5.04907	4.43961e-07	1.66958e-05	FALSE	1896.75	1888.94	1959.28	1769.07	1063	1395.35	978.495	1486.67
ENSDARG00000078508	624.796	0.491548	0.0973828	5.04758	4.47437e-07	1.67996e-05	FALSE	722.852	753.351	811.278	717.221	484.39	552.168	512.756	587.37
ENSDARG00000033307	1086.81	-0.511331	0.101324	-5.04649	4.50002e-07	1.6869e-05	FALSE	889.416	974.019	918.487	953.846	1399.57	1235.29	1546.96	1144.77
ENSDARG00000039931	1682.55	-0.75151	0.149058	-5.04173	4.61332e-07	1.72339e-05	FALSE	1180.94	1423.42	1380	1372.16	2701.83	2499.94	2370.7	1448.44
ENSDARG00000102366	200.488	-0.920843	0.182653	-5.04148	4.61938e-07	1.72339e-05	FALSE	151.9	122.626	148.312	170.227	312.363	197.205	357.027	255.602
ENSDARG00000079059	134.796	-0.948489	0.188123	-5.04185	4.61045e-07	1.72339e-05	FALSE	123.848	118.112	82.971	100.457	208.366	210.468	254.356	150.375
ENSDARG00000096712	311.338	0.878809	0.174404	5.03894	4.68127e-07	1.74372e-05	FALSE	236.693	347.034	226.088	290.139	121.785	138.294	144.983	190.885
ENSDARG00000041217	979.909	-0.635616	0.126164	-5.038	4.70425e-07	1.74654e-05	FALSE	721.972	931.982	720.627	821.512	1457.59	1170.79	1343.89	989.804
ENSDARG00000102097	309.06	-0.77752	0.15434	-5.03772	4.71113e-07	1.74654e-05	FALSE	243.97	230.833	217.04	237.63	448.621	313.283	455.961	377.52
ENSDARG00000040747	1967.57	-0.82221	0.163204	-5.03792	4.70607e-07	1.74654e-05	FALSE	1066.63	1202.91	1172.33	1191.12	2007.42	2148.73	2677.98	1359.15
ENSDARG00000101127	3054.3	-0.491261	0.097542	-5.03641	4.74351e-07	1.75577e-05	FALSE	2009.19	2315.1	2758.52	2384.1	3689.51	3357.56	3330.73	2930.39
ENSDARG00000102364	700.638	2.46652	0.489778	5.03599	4.7539e-07	1.75685e-05	FALSE	1256.77	1254.22	966.029	1577.96	58.9082	137.582	236.647	480.928
ENSDARG00000075521	250.13	0.974322	0.193515	5.03486	4.78196e-07	1.76445e-05	FALSE	307.68	274.776	282.686	309.934	84.3847	158.747	163.99	189.034
ENSDARG00000074060	476.192	-0.719564	0.142956	-5.03346	4.81696e-07	1.77457e-05	FALSE	429.84	369.82	362.055	398.781	776.791	586.951	735.369	473.555
ENSDARG00000032849	3836.12	-0.575128	0.114272	-5.03296	4.82965e-07	1.77646e-05	FALSE	3340.34	3065.02	3346.7	3113.17	5763.14	3766.14	5067.71	4570.95
ENSDARG00000069017	206.761	1.46408	0.290972	5.03167	4.8623e-07	1.78568e-05	FALSE	312.906	243.763	190.051	197.257	40.1693	118.836	59.8274	122.499
ENSDARG00000021082	713.285	0.423947	0.0843591	5.02551	5.02108e-07	1.84111e-05	FALSE	833.959	715.159	834.653	773.904	554.798	551.68	621.189	623.736
ENSDARG00000003869	624.887	0.585185	0.116481	5.02385	5.06449e-07	1.85414e-05	FALSE	601.843	598.185	562.737	580.783	326.222	455.368	327.42	450.79
ENSDARG00000086418	304.364	-1.40649	0.280001	-5.02316	5.08285e-07	1.85797e-05	FALSE	112.938	96.632	220.846	203.602	468.808	278.652	627.32	303.965
ENSDARG00000020007	38066.2	0.370656	0.0738601	5.01835	5.21162e-07	1.89913e-05	FALSE	40539.4	45756.1	37439	42083	33940.5	31424.9	29111.8	33770.4
ENSDARG00000021975	1728.55	-0.614729	0.122494	-5.01843	5.20944e-07	1.89913e-05	FALSE	1511.47	1490.46	1462.07	1547.27	2906.66	2066.08	2453.31	1781.98
ENSDARG00000075622	238.131	1.08592	0.216516	5.01542	5.29171e-07	1.92533e-05	FALSE	253.791	199.693	214.107	257.511	127.075	55.0658	123.853	128.961
ENSDARG00000057767	816.802	-0.537855	0.107283	-5.01344	5.34668e-07	1.94232e-05	FALSE	642.669	648.339	665.229	736.736	1169.62	998.296	935.415	809.079
ENSDARG00000002271	2513.41	-0.517164	0.103175	-5.0125	5.37262e-07	1.94873e-05	FALSE	2125.54	2344.05	2258.43	2295.72	3314.95	3401.93	3659.17	2541.28
ENSDARG00000060609	363.027	0.613663	0.12245	5.01155	5.39946e-07	1.95545e-05	FALSE	474.952	469.948	367.819	466.301	259.75	280.97	307.317	313.329
ENSDARG00000005704	474.001	-0.527936	0.105448	-5.00659	5.54042e-07	2.00342e-05	FALSE	309.647	364.462	317.604	365.406	516.661	476.138	536.899	429.079
ENSDARG00000092155	4108.8	-0.736792	0.147205	-5.00521	5.58023e-07	2.01471e-05	FALSE	2102.2	2618.59	2359.03	2764.38	3431.07	4911.91	4889.5	3172.46
ENSDARG00000052783	691.594	0.442747	0.0884919	5.00325	5.63732e-07	2.0322e-05	FALSE	761.549	741.011	747.644	745.108	602.431	480.418	587.497	534.258
ENSDARG00000029695	823.863	-0.852167	0.170482	-4.99856	5.77597e-07	2.079e-05	FALSE	604.789	589.545	700.567	612.687	1181.43	1500.86	1146.85	700.222
ENSDARG00000098103	2734.37	-0.456204	0.0912816	-4.99776	5.80001e-07	2.08127e-05	FALSE	2378.93	2471	2498.39	2435.46	3142.91	3666.2	3592.28	3022.93
ENSDARG00000070542	225.439	-0.781858	0.15644	-4.9978	5.79889e-07	2.08127e-05	FALSE	186.128	173.618	152.357	166.713	274.284	239.928	382.84	270.721
ENSDARG00000003219	1111.7	-0.575131	0.115102	-4.9967	5.83198e-07	2.08699e-05	FALSE	830.693	884.175	892.352	769.514	1367.86	1127.19	1431.85	1105.72
ENSDARG00000102490	598.847	-0.761514	0.152405	-4.99664	5.83369e-07	2.08699e-05	FALSE	522.196	456.01	512.832	533.255	1187.04	769.406	756.138	719.064
ENSDARG00000075121	1036.72	-1.47605	0.295457	-4.99581	5.85906e-07	2.09288e-05	FALSE	649.998	640.636	646.012	588.562	2748.63	1299.26	2089.52	888.839
ENSDARG00000086870	164.661	0.878206	0.175818	4.99499	5.88392e-07	2.09857e-05	FALSE	237.403	189.587	185.719	195.646	88.6793	130.906	96.7181	122.947
ENSDARG00000060306	1458.08	-0.44908	0.089922	-4.9941	5.91093e-07	2.10068e-05	FALSE	1233.19	1263.49	1466.78	1295.16	2012.21	1842.72	1782.23	1544.22
ENSDARG00000001807	1210.77	-0.622098	0.124571	-4.99392	5.91665e-07	2.10068e-05	FALSE	1137.47	1022.76	1009.46	1069.31	2106.48	1462.64	1658.94	1299.85
ENSDARG00000058533	562.882	0.68812	0.137791	4.99395	5.91571e-07	2.10068e-05	FALSE	689.45	646.91	635.92	610.591	334.117	478.553	310.101	478.923
ENSDARG00000018342	134.448	-0.987373	0.19773	-4.99355	5.92802e-07	2.10154e-05	FALSE	67.458	83.8365	67.046	88.2517	152.136	205.674	123.198	127.46
ENSDARG00000029057	561.681	0.560156	0.112198	4.99258	5.95789e-07	2.10895e-05	FALSE	696.411	638.041	784.939	679.333	461.623	448.069	412.279	573.172
ENSDARG00000061713	529.623	0.620534	0.124499	4.98426	6.22007e-07	2.19845e-05	FALSE	638.898	557.004	609.705	531.633	307.665	371.585	364.326	474.082
ENSDARG00000091090	1542.53	0.573662	0.115215	4.97905	6.3898e-07	2.25504e-05	FALSE	2063.81	1897.77	1716.12	1868.67	1288	1410.56	1306.99	1066.71
ENSDARG00000069956	711.763	0.742181	0.149106	4.97754	6.43984e-07	2.26883e-05	FALSE	765.416	816.101	755.392	870.996	318.897	521.936	528.536	545.252
ENSDARG00000059294	109.499	-1.14099	0.229251	-4.97701	6.45727e-07	2.26883e-05	FALSE	83.4852	71.6699	75.6439	73.9695	167.115	108.996	239.85	156.317
ENSDARG00000039269	1386.87	-1.39667	0.280625	-4.977	6.45781e-07	2.26883e-05	FALSE	741.51	980.682	758.823	902.494	2951.22	2285.41	2562.33	1110.7
ENSDARG00000104011	12796.2	-0.385681	0.0775007	-4.97648	6.47498e-07	2.27146e-05	FALSE	11368.9	12334	11976.1	11626.2	16957.7	14228.8	16933.1	13687.3
ENSDARG00000033609	1912.62	-0.501484	0.100802	-4.97493	6.52718e-07	2.28636e-05	FALSE	1584.19	1707.63	1507.88	1848.57	2387.91	2318.75	2732.68	1973.82
ENSDARG00000069692	468.171	0.857545	0.172432	4.97323	6.58478e-07	2.30311e-05	FALSE	660.11	600.731	545.496	562.599	288.631	223.47	347.653	445.594
ENSDARG00000045737	291.827	1.21499	0.244408	4.97113	6.65638e-07	2.32469e-05	FALSE	303.006	369.79	323.416	445.76	80.0126	213.565	131.777	194.451
ENSDARG00000039173	9.89723	5.96543	1.20069	4.96834	6.75297e-07	2.35492e-05	FALSE	19.0919	5.03343	27.3082	16.5317	0	0	0.902494	0
ENSDARG00000015862	28152.6	-0.354965	0.0714903	-4.96522	6.86222e-07	2.38948e-05	FALSE	25269.9	26278	25685.6	25398.9	35714.6	30594.1	35639.3	29318.5
ENSDARG00000104823	1052.64	-0.576999	0.116222	-4.96463	6.88309e-07	2.3932e-05	FALSE	848.859	956.07	844.955	1023.14	1256.56	1480.78	1611.52	1131.13
ENSDARG00000103199	1050.76	-1.83799	0.370361	-4.96269	6.9525e-07	2.41376e-05	FALSE	526.385	661.455	340.071	775.137	3251.5	1078.83	2139.26	1761.84
ENSDARG00000091234	244.768	-2.34973	0.473557	-4.96187	6.98174e-07	2.42034e-05	FALSE	122.909	105.875	76.0108	117.181	1052.58	275.812	625.417	198.128
ENSDARG00000060345	665.916	0.822085	0.165917	4.95481	7.24005e-07	2.50619e-05	FALSE	850.188	817.182	897.959	791.786	341.94	472.562	392.504	688.286
ENSDARG00000097605	157.544	-0.919403	0.185624	-4.95304	7.30637e-07	2.52543e-05	FALSE	118.836	98.9051	150.369	134.723	302.916	211.918	251.55	185.347
ENSDARG00000063019	468.638	-0.735832	0.148609	-4.95148	7.36514e-07	2.542e-05	FALSE	415.874	394.019	415.366	345.908	781.811	680.786	664.014	492.126
ENSDARG00000075993	713.584	-0.763943	0.154332	-4.95001	7.42102e-07	2.55753e-05	FALSE	539.346	649.25	537.23	632.384	1187.68	835.64	1228.67	753.98
ENSDARG00000089787	1925.5	-0.420503	0.0849787	-4.94834	7.48501e-07	2.57581e-05	FALSE	1703.23	1643.11	1826.31	1860.56	2698.32	2178.14	2424.36	2111.98
ENSDARG00000043453	27279.7	-0.369387	0.0746923	-4.94545	7.5969e-07	2.61049e-05	FALSE	23092.7	27047.5	24138.1	23982.1	34671.5	29509.3	33570.6	29185.1
ENSDARG00000005513	30474.3	-0.319879	0.0647256	-4.94208	7.72949e-07	2.65217e-05	FALSE	27145.1	28246.4	27349	29005.2	35364	32028.1	38749.3	33343.3
ENSDARG00000038538	116.935	-0.947207	0.191772	-4.93923	7.84335e-07	2.68732e-05	FALSE	80.8218	107.043	87.0432	82.7605	222.933	129.497	168.438	169.293
ENSDARG00000030125	358.887	-0.82511	0.167092	-4.93806	7.89049e-07	2.69954e-05	FALSE	266.203	256.239	296.246	312.546	698.997	398.489	508.956	399.341
ENSDARG00000101074	19542.4	-0.438648	0.088972	-4.93018	8.2155e-07	2.80664e-05	FALSE	14236.3	15346.5	14180.8	15685	19973.6	21509.5	22334	16758.5
ENSDARG00000006010	584.867	-0.511477	0.103842	-4.92555	8.41224e-07	2.86969e-05	FALSE	469.868	507.074	561.349	491.209	763.223	675.098	770.903	684.196
ENSDARG00000095533	247.399	-1.57467	0.319762	-4.9245	8.45769e-07	2.88101e-05	FALSE	132.006	144.343	183.8	165.967	774.104	270.721	610.428	210.044
ENSDARG00000036040	1816.43	-0.411661	0.0836289	-4.92248	8.54544e-07	2.90669e-05	FALSE	1642.47	1716.88	1553.59	1722.81	2475.18	2144.18	2299.51	1911.54
ENSDARG00000070061	397.656	-1.13682	0.230971	-4.92191	8.57048e-07	2.91099e-05	FALSE	259.025	316.29	285.606	300.721	992.168	595.747	640.005	328.568
ENSDARG00000055752	1842.4	0.742543	0.151069	4.91526	8.86661e-07	3.00723e-05	FALSE	2351.15	2064.69	2170.58	2437.41	892.024	1393.95	1503.9	1601.06
ENSDARG00000098820	832.946	-0.472844	0.0962088	-4.91477	8.88871e-07	3.01038e-05	FALSE	728.556	770.387	726.224	758.234	1228.07	985.787	986.873	942.524
ENSDARG00000009743	108.198	-1.25175	0.254784	-4.91297	8.97076e-07	3.03379e-05	FALSE	71.2339	77.7632	73.3864	87.1666	287.701	116.135	183.85	149.857
ENSDARG00000087993	608.778	-0.519096	0.105721	-4.91005	9.10538e-07	3.0749e-05	FALSE	550.335	517.772	541.38	547.683	842.721	733.515	866.024	651.868
ENSDARG00000053457	22954	-0.37633	0.076695	-4.90684	9.25557e-07	3.12113e-05	FALSE	20744.9	22258.7	21545	20494.7	30621.2	26007.8	29621.6	24143.9
ENSDARG00000062003	2249.51	0.747747	0.15253	4.90228	9.473e-07	3.18988e-05	FALSE	2815.36	2612	2543.83	2563.82	1098.72	1826.26	1309.05	2038.91
ENSDARG00000101624	4528.91	0.348536	0.0711262	4.90024	9.5719e-07	3.21857e-05	FALSE	4967.6	4963.17	4860.51	4586.98	3825.57	3637.15	3546.72	4207
ENSDARG00000101289	2449.08	0.406469	0.0829821	4.89827	9.6684e-07	3.24174e-05	FALSE	2845.15	2766.03	2722.51	2679.98	1899.77	2098.44	1951.69	2356.03
ENSDARG00000070425	599.56	-0.566891	0.115728	-4.89847	9.65841e-07	3.24174e-05	FALSE	551.217	541.541	524.232	554.703	942.653	666.487	845.462	763.271
ENSDARG00000043182	729.9	-0.851824	0.174027	-4.89478	9.84171e-07	3.29515e-05	FALSE	588.712	620.648	525.539	519.749	1201.7	718.562	1373.78	777.203
ENSDARG00000061274	213.835	-0.83339	0.170323	-4.893	9.93114e-07	3.32036e-05	FALSE	158.096	132.327	163.389	143.4	265.961	250.946	332.474	215.973
ENSDARG00000027249	7643.24	-0.4987	0.101976	-4.89034	1.00661e-06	3.36072e-05	FALSE	6770.09	6977.13	6513.62	7055.78	10599.9	9225.35	11182	7593.09
ENSDARG00000105117	1160.58	-0.567535	0.116112	-4.88784	1.01951e-06	3.39893e-05	FALSE	968.962	1007.98	997.662	1019.41	1477.47	1434.96	1847.77	1161.04
ENSDARG00000096898	10.9879	-4.19553	0.858541	-4.88681	1.02481e-06	3.41177e-05	FALSE	1.88499	1.0083	2.12943	0	37.605	8.42796	35.1642	12.5907
ENSDARG00000079150	717.276	-0.725989	0.148597	-4.88563	1.03101e-06	3.42756e-05	FALSE	597.373	590.507	670.52	469.005	1258.8	867.894	978.705	747.974
ENSDARG00000092553	96884.3	-0.336656	0.0689783	-4.8806	1.05761e-06	3.51102e-05	FALSE	82387.2	87640.8	84064.9	88293.3	113168	106770	118052	94388.4
ENSDARG00000087844	137.166	-0.856394	0.175671	-4.875	1.08809e-06	3.6071e-05	FALSE	109.862	110.099	85.9018	102.592	239.49	149.933	182.079	169.448
ENSDARG00000055868	1650.45	-0.461019	0.0946839	-4.86903	1.12149e-06	3.71261e-05	FALSE	1329.37	1483.25	1435.5	1429.77	2022.63	1883.15	2274.36	1638.01
ENSDARG00000094792	1393.51	0.349575	0.0718256	4.86699	1.13311e-06	3.7458e-05	FALSE	1474.3	1582.57	1430.49	1614.86	1143.86	1225.57	1267.83	1150.19
ENSDARG00000058498	147.061	-1.38914	0.28545	-4.8665	1.13594e-06	3.74987e-05	FALSE	100.219	60.6035	105.897	71.918	379.271	175.77	176.832	156.488
ENSDARG00000056119	37705.8	-0.285091	0.0585959	-4.86538	1.1424e-06	3.7659e-05	FALSE	33367.4	36235.7	34592.8	35381.4	43245.3	40264.9	46456	40108.3
ENSDARG00000103409	1798.09	0.667952	0.137351	4.86309	1.15566e-06	3.80015e-05	FALSE	2085.7	2260.83	2182.76	2077.93	1236.96	1629.98	950.976	1598.28
ENSDARG00000017860	136.905	-1.15586	0.237697	-4.86275	1.15764e-06	3.80015e-05	FALSE	90.3505	83.6682	88.7886	128.278	266.277	174.012	280.068	151.044
ENSDARG00000021242	4212.37	-1.49137	0.306679	-4.86295	1.15649e-06	3.80015e-05	FALSE	2424.78	2155.19	2455.58	2349.29	10145.2	3743.24	8747.53	3750.87
ENSDARG00000033662	49.5329	-1.78479	0.367144	-4.86129	1.16626e-06	3.82312e-05	FALSE	29.7219	22.2047	25.2294	27.605	127.834	63.9915	117.642	52.3288
ENSDARG00000053709	56.0175	1.33401	0.274461	4.86046	1.17111e-06	3.83366e-05	FALSE	78.0506	79.1367	79.0723	79.9495	16.2747	31.0524	31.5899	44.9595
ENSDARG00000014004	1646.92	-0.512627	0.105531	-4.8576	1.18817e-06	3.87602e-05	FALSE	1414.95	1568.77	1386.46	1439.07	2550.73	1787.67	2119.52	1830.62
ENSDARG00000078683	336.94	-0.844651	0.173869	-4.85796	1.18602e-06	3.87602e-05	FALSE	233.692	295.033	278.273	297.735	647.323	438.401	557.335	342.298
ENSDARG00000103184	204.408	-0.939109	0.193333	-4.85746	1.18899e-06	3.87602e-05	FALSE	137.021	158.613	152.815	174.255	431.668	280.122	272.735	210.841
ENSDARG00000099712	476.491	-0.561672	0.11566	-4.85623	1.19643e-06	3.89487e-05	FALSE	375.64	417.818	370.163	431.785	597.984	608.003	657.818	492.488
ENSDARG00000059049	155.95	-0.990677	0.204018	-4.85584	1.19876e-06	3.89706e-05	FALSE	115.366	76.7385	114.373	98.224	279.976	155.242	191.951	178.198
ENSDARG00000058160	108.771	-2.99991	0.617886	-4.85512	1.20314e-06	3.9059e-05	FALSE	26.9557	26.258	33.5461	43.0309	608.769	96.9491	270.798	61.4446
ENSDARG00000043509	24432.5	-0.405564	0.0835403	-4.85471	1.20563e-06	3.90857e-05	FALSE	20533.4	22130.1	22422	21217.9	34176.7	27128.5	27313.3	25703.4
ENSDARG00000060126	57.9154	-6.28024	1.29387	-4.85384	1.21095e-06	3.92042e-05	FALSE	1.91992	0	0	0	57.0812	25.8214	72.4674	2.99355
ENSDARG00000063079	175.808	0.679923	0.140128	4.85215	1.2213e-06	3.94848e-05	FALSE	211.345	179.994	205.724	193.002	146.281	123.592	99.9372	124.817
ENSDARG00000095245	47.9912	-1.80561	0.37228	-4.85014	1.23376e-06	3.98328e-05	FALSE	23.017	31.2897	14.7143	23.187	130.771	42.9941	99.5486	50.0943
ENSDARG00000074169	1243.82	0.482507	0.0995057	4.84904	1.2406e-06	3.99987e-05	FALSE	1291.18	1324.92	1458.88	1373.59	887.116	1086.03	829.461	1094.68
ENSDARG00000103433	26343.9	-0.352475	0.0726971	-4.84854	1.24374e-06	4.00452e-05	FALSE	24127	25584.3	24210	23884.1	35075.6	31754.6	30186.8	27862
ENSDARG00000099321	268.827	0.731555	0.150895	4.8481	1.24648e-06	4.00782e-05	FALSE	317.585	327.617	318.608	356.952	146.444	220.869	182.586	244.261
ENSDARG00000019778	47242.9	-0.315398	0.0651187	-4.84343	1.27615e-06	4.08787e-05	FALSE	41073.9	43315.4	43225.8	44915.4	58998.3	49835.1	55378.9	50478.4
ENSDARG00000104541	988.33	0.517399	0.106826	4.84337	1.27652e-06	4.08787e-05	FALSE	1132.22	1137.91	1136.2	1044.03	698.007	825.074	661.716	921.715
ENSDARG00000076348	162.988	-0.755792	0.156047	-4.84336	1.27659e-06	4.08787e-05	FALSE	141.918	109.118	126.604	144.463	260.914	202.278	237.422	182.383
ENSDARG00000021896	482.015	-0.742755	0.153366	-4.84302	1.27881e-06	4.08941e-05	FALSE	430.952	393.588	381.453	437.192	887.559	575.588	763.677	525.198
ENSDARG00000055475	17323.1	-0.421942	0.0871807	-4.83986	1.29929e-06	4.14926e-05	FALSE	15206.3	17089.1	15466.5	15289.1	24206.7	19396.4	22591.4	18281.3
ENSDARG00000013144	11732.7	-0.505109	0.104393	-4.83853	1.308e-06	4.17141e-05	FALSE	9092.49	10126.5	9128.8	9649.7	14871.6	13560.2	15183.3	10316.1
ENSDARG00000045481	195.175	-0.731014	0.151133	-4.83687	1.31897e-06	4.20067e-05	FALSE	161.579	120.749	130.745	169.903	219.743	259.479	281.988	206.997
ENSDARG00000094324	943.066	-0.977235	0.202185	-4.83338	1.34236e-06	4.26939e-05	FALSE	703.254	675.11	701.144	769.449	1838.82	805.276	1843.91	1121.09
ENSDARG00000033138	547.501	-0.572753	0.118519	-4.8326	1.34761e-06	4.2803e-05	FALSE	442.561	484.774	483.532	504.372	793.316	798.689	697.245	562.041
ENSDARG00000087176	214.825	-1.16174	0.240414	-4.83226	1.34992e-06	4.28184e-05	FALSE	185.403	141.454	155.878	181.95	441.362	411.406	452.208	183.907
ENSDARG00000026577	389.361	0.625429	0.129596	4.826	1.39299e-06	4.41253e-05	FALSE	427.972	448.899	504.516	466.678	285.458	290.354	243.129	375.887
ENSDARG00000053684	12549.5	-0.796017	0.164968	-4.82528	1.39809e-06	4.4227e-05	FALSE	7572.61	8190.33	7107.45	8593.31	9749.73	13116.2	20094	11669.9
ENSDARG00000092807	41246.7	-0.365105	0.075677	-4.82451	1.40347e-06	4.43376e-05	FALSE	36486.4	39493.8	37205.4	36847.1	53510.9	46543.3	50863.7	42325.5
ENSDARG00000025301	10724.2	-0.436046	0.0903885	-4.82413	1.40613e-06	4.43621e-05	FALSE	9747.46	9999.62	9846.73	9229.04	15938.6	11995.1	12853	11740.7
ENSDARG00000037995	123.07	-1.06975	0.221882	-4.82126	1.42651e-06	4.49446e-05	FALSE	122.543	97.9134	55.5434	105.8	230.764	181.147	231.144	159.41
ENSDARG00000102004	3994.14	-0.65114	0.135069	-4.8208	1.42984e-06	4.49893e-05	FALSE	2168.14	2613	2682.16	2765.74	3027.53	4960.14	4127.94	3946.09
ENSDARG00000070961	1022.75	-0.669068	0.138886	-4.81741	1.45437e-06	4.56999e-05	FALSE	772.994	902.94	842.702	889.223	1352.94	1279.65	1779.1	1008.3
ENSDARG00000053864	2133.26	-0.588234	0.122141	-4.81602	1.46453e-06	4.58963e-05	FALSE	1865.94	1788.23	1691.04	2010.13	3191.66	2312.02	3303.54	2252.41
ENSDARG00000057706	433.274	-0.656899	0.136391	-4.81628	1.46262e-06	4.58963e-05	FALSE	286.716	331.568	301.621	314.136	462.823	468.075	601.467	414.014
ENSDARG00000075295	1104.38	-0.51559	0.107231	-4.80821	1.52291e-06	4.76625e-05	FALSE	947.76	878.149	1070.03	1024.01	1541.37	1165.26	1446.74	1449.22
ENSDARG00000041232	12389.9	-0.562746	0.117073	-4.80678	1.53382e-06	4.794e-05	FALSE	10898.7	10776.9	10479.1	10494.8	20529.1	14068.8	15557.6	12845.7
ENSDARG00000014840	5689.81	0.72057	0.149936	4.80586	1.54087e-06	4.80965e-05	FALSE	7235.47	6961.06	6843.61	7430.23	2820.31	5760.01	4201.08	4495.35
ENSDARG00000102798	1611.71	0.655404	0.136435	4.80377	1.55707e-06	4.85377e-05	FALSE	1665.57	1765.97	1716.49	1777.82	1028.13	1262.08	789.22	1316.11
ENSDARG00000036489	3211.94	-0.277704	0.0578234	-4.80263	1.56597e-06	4.8686e-05	FALSE	2980.9	3026.52	3038.64	3075.16	3749.42	3549.56	3958.29	3439.1
ENSDARG00000102435	302.522	-0.947608	0.197307	-4.80272	1.56526e-06	4.8686e-05	FALSE	179.537	179.547	241.378	208.847	482.526	270.888	456.625	350.546
ENSDARG00000019902	10890.5	0.583248	0.121495	4.80061	1.58184e-06	4.91143e-05	FALSE	11860.1	13231.3	13120.8	13447.2	6836.91	10433.2	7317.64	9890.46
ENSDARG00000040277	162.454	-1.80274	0.375568	-4.80004	1.58632e-06	4.91884e-05	FALSE	85.4811	86.8231	58.7984	109.28	176.888	324.476	583.891	102.519
ENSDARG00000103277	761.277	-1.93361	0.402963	-4.79848	1.59876e-06	4.95088e-05	FALSE	224.47	357.552	195.941	535.057	1011.08	1357.52	1838.79	807.355
ENSDARG00000103845	2590.96	-0.638379	0.133074	-4.79718	1.60917e-06	4.95701e-05	FALSE	2072.83	2325.19	2372.85	2276.91	4497.38	3516.51	3580.86	2492.18
ENSDARG00000059035	3590.01	-0.680737	0.14189	-4.79765	1.60536e-06	4.95701e-05	FALSE	2042.55	2685.18	2222.47	2540.03	3499.29	4139.62	4797.89	2776.88
ENSDARG00000008030	3260.6	-0.758448	0.15809	-4.79757	1.606e-06	4.95701e-05	FALSE	2041.6	2429.5	2584.2	2412.25	3916.23	3354.31	5682.4	3063.32
ENSDARG00000073820	62.7725	-2.64385	0.551116	-4.79727	1.60845e-06	4.95701e-05	FALSE	22.9805	24.2185	21.0431	25.4027	379.748	41.0037	67.8523	97.1088
ENSDARG00000052139	1920.79	0.445516	0.0929413	4.79352	1.63882e-06	5.04174e-05	FALSE	2351.63	2206.64	1874.06	2099.5	1623.42	1687.49	1340.2	1615.16
ENSDARG00000002912	1625	-0.413511	0.0862715	-4.79314	1.64195e-06	5.04475e-05	FALSE	1465.64	1437.32	1489.77	1530.09	2299.78	1860.48	1994.68	1737.12
ENSDARG00000025147	3563.25	-0.715219	0.149251	-4.79206	1.65078e-06	5.06527e-05	FALSE	2752.37	3079.04	2760.64	2853.67	6047.91	3657.55	5610.04	3477.81
ENSDARG00000071173	992.085	-0.828045	0.172828	-4.79116	1.65822e-06	5.08146e-05	FALSE	679.57	799.506	732.129	891.687	1096.53	1015.72	1956.61	1437.28
ENSDARG00000014805	370.307	0.842651	0.175909	4.79028	1.66549e-06	5.0971e-05	FALSE	318.331	392.98	388.373	373.655	133.972	258.822	218.955	209.004
ENSDARG00000013784	229.926	-0.812304	0.169642	-4.78833	1.68171e-06	5.14005e-05	FALSE	188.879	172.563	173.657	169.769	409.378	241.514	334.765	254.07
ENSDARG00000074081	97.0813	-1.14556	0.239378	-4.78558	1.70494e-06	5.20426e-05	FALSE	89.868	71.7447	54.3745	68.36	207.877	132.112	183.084	108.136
ENSDARG00000052223	1800.41	0.595864	0.124529	4.78496	1.7102e-06	5.21357e-05	FALSE	2339.77	1919.06	2309.28	2270.81	1258.49	1648.64	1188.84	1749.6
ENSDARG00000052746	1748.86	-0.630349	0.131749	-4.78448	1.71431e-06	5.21932e-05	FALSE	1463.46	1472.87	1455.48	1481.44	2992.79	1836.42	2409.42	1855.3
ENSDARG00000102418	522.345	-0.450865	0.0942802	-4.78218	1.73405e-06	5.2726e-05	FALSE	482.677	444.417	464.168	473.274	684.187	582.232	709.254	574.981
ENSDARG00000039208	1613.95	0.636952	0.133262	4.77968	1.75577e-06	5.33173e-05	FALSE	1797.16	1903.8	2118.01	1838.07	1201.34	1277.28	884.155	1559.74
ENSDARG00000007315	617.45	0.554317	0.115984	4.77926	1.75939e-06	5.33582e-05	FALSE	710.134	816.468	719.522	715.747	489.775	544.47	401.551	579.02
ENSDARG00000087921	684.622	-0.95231	0.199331	-4.77754	1.77456e-06	5.3685e-05	FALSE	512.465	516.962	475.643	563.133	1444.68	833.071	1116.17	609.589
ENSDARG00000044125	1204.2	-1.46665	0.306989	-4.77752	1.77473e-06	5.3685e-05	FALSE	642.482	734.737	724.961	676.923	2765.27	1230.29	2684.72	1001.57
ENSDARG00000017219	30513.7	-0.41009	0.0858516	-4.77674	1.78163e-06	5.38245e-05	FALSE	25934.4	28174.9	29213	28000.6	41510.6	35799	39180.5	31435.9
ENSDARG00000078042	540.129	-0.60629	0.127014	-4.77341	1.81128e-06	5.45806e-05	FALSE	396.245	408.039	485.501	512.525	796.883	652.188	688.767	603.58
ENSDARG00000068912	280.198	-0.636218	0.133284	-4.77341	1.8113e-06	5.45806e-05	FALSE	220.005	231.048	255.851	227.563	403.508	298.096	405.22	345.652
ENSDARG00000094195	23.0103	-5.94235	1.24552	-4.77097	1.83341e-06	5.51759e-05	FALSE	0	0	0	2.20912	18.7136	87.9436	18.0532	2.97451
ENSDARG00000002758	4716.35	-0.506957	0.106324	-4.76802	1.86044e-06	5.59021e-05	FALSE	4087.44	4359.15	4006.71	4257.84	6538.09	6153.02	6449.08	4610.9
ENSDARG00000086421	439.096	-0.563307	0.118148	-4.76782	1.86229e-06	5.59021e-05	FALSE	350.417	383.132	385.487	367.059	606.252	465.039	643.415	482.493
ENSDARG00000103011	932.85	-0.58143	0.121976	-4.76678	1.87197e-06	5.60494e-05	FALSE	832.643	853.813	838.844	858.974	1473.98	1232.77	1377.55	982.766
ENSDARG00000023217	381.765	-0.688824	0.144505	-4.76679	1.87187e-06	5.60494e-05	FALSE	285.949	325.526	263.026	332.318	534.246	490.665	542.402	379.565
ENSDARG00000074663	248.538	-0.789573	0.165752	-4.76357	1.90194e-06	5.68742e-05	FALSE	189.836	192.962	154.152	234.712	381.943	324.985	378.066	249.813
ENSDARG00000041619	42324.7	-0.347941	0.073069	-4.76181	1.91864e-06	5.73006e-05	FALSE	37448.4	38847.8	38128.1	39080.7	54942.1	44713.7	51158.9	44561
ENSDARG00000101526	146.361	-0.871485	0.183042	-4.76112	1.92525e-06	5.74251e-05	FALSE	118.38	102.877	132.145	78.4843	225.039	173.608	205.333	184.866
ENSDARG00000058358	16640.9	-0.516903	0.108575	-4.76079	1.9284e-06	5.74462e-05	FALSE	14091.2	14384.1	12475	15257.2	21069.7	16517.7	24538.2	18300.7
ENSDARG00000055548	805.685	0.700539	0.147205	4.75895	1.94605e-06	5.78988e-05	FALSE	1141.09	1183.56	746.783	859.212	676.751	550.778	643.091	545.59
ENSDARG00000020197	29952.9	-0.506002	0.106365	-4.75724	1.96259e-06	5.83169e-05	FALSE	25587.6	27109.5	27337.2	26205.3	46974.1	35098	38536.5	30267.2
ENSDARG00000099555	1021.26	-0.723434	0.15208	-4.75693	1.96563e-06	5.83335e-05	FALSE	805.948	839.87	733.441	922.643	1447.62	1474.76	1642.72	889.004
ENSDARG00000018985	1574.99	-0.418648	0.0880293	-4.75578	1.9768e-06	5.85911e-05	FALSE	1451	1480.16	1299.55	1548.3	1740.1	1965.87	2175.75	1842.56
ENSDARG00000037894	930.488	-0.72584	0.152704	-4.75326	2.0016e-06	5.92512e-05	FALSE	843.93	807.26	767.649	810.583	1587.68	1050.86	1664.16	1040.21
ENSDARG00000014867	38755.7	-0.35282	0.0743389	-4.7461	2.07375e-06	6.13099e-05	FALSE	34143.4	34976.5	35819.5	35181.3	50196.8	41217.7	47567.5	39963.4
ENSDARG00000042905	30280.8	-0.316917	0.0668174	-4.74303	2.10542e-06	6.21682e-05	FALSE	27000.5	28522.9	27611.8	27118.3	35297.9	32196.2	38430.7	31417.4
ENSDARG00000098256	61.0227	-1.83413	0.386793	-4.74189	2.11735e-06	6.24419e-05	FALSE	32.6931	52.5068	35.6713	27.59	219.054	84.3481	157.551	69.6395
ENSDARG00000091085	35.1674	-4.69956	0.991374	-4.74045	2.13241e-06	6.28071e-05	FALSE	2.20633	5.2706	0	7.66163	253.226	33.297	94.6113	16.7365
ENSDARG00000057698	4970.44	-0.625333	0.131969	-4.7385	2.15302e-06	6.3335e-05	FALSE	4116.02	4243.47	4150.83	4336.2	7991.03	5681.15	7547.58	4770.01
ENSDARG00000104795	88.0925	-2.22526	0.469862	-4.73598	2.17996e-06	6.40471e-05	FALSE	30.8654	40.4019	57.6614	37.4496	486.33	103.659	115.108	73.28
ENSDARG00000097033	64.7766	-1.21795	0.257303	-4.73354	2.20641e-06	6.47435e-05	FALSE	44.5327	41.3129	48.7535	43.1397	126.41	116.75	95.6887	75.7311
ENSDARG00000004199	33.7241	1.93972	0.409944	4.73168	2.22665e-06	6.52557e-05	FALSE	20.1263	30.2773	37.8542	37.5456	3.93392	6.68245	4.52432	16.4424
ENSDARG00000038153	6751.31	-0.825928	0.174709	-4.72745	2.27356e-06	6.65475e-05	FALSE	3854.94	4312.05	3895.64	4985.94	5606.63	8362.54	10623	5628.97
ENSDARG00000044251	543.638	-0.849978	0.179858	-4.72583	2.29172e-06	6.69958e-05	FALSE	402.396	423.156	418.288	414.865	906.291	600.868	985.373	499.04
ENSDARG00000040024	793.355	0.369729	0.078258	4.7245	2.30687e-06	6.73549e-05	FALSE	836.982	857.141	878.423	910.654	695.52	604.753	674.898	717.507
ENSDARG00000018002	855.877	0.407888	0.0863447	4.72394	2.31315e-06	6.73709e-05	FALSE	837.006	910.604	927.615	900.875	641.475	746.431	601.083	704.848
ENSDARG00000091222	122.67	-1.66158	0.351732	-4.724	2.31246e-06	6.73709e-05	FALSE	69.3501	69.2756	79.6699	51.5617	240.343	217.311	202.316	190.447
ENSDARG00000103969	5780.71	-0.574403	0.121641	-4.72213	2.33389e-06	6.78909e-05	FALSE	4438.65	4947.32	4647.83	5102.69	7399.37	6405.09	9129.98	5562.11
ENSDARG00000021864	49338.9	-0.454469	0.0962768	-4.72044	2.3533e-06	6.83709e-05	FALSE	42123.6	47662.4	43725.4	45934.4	75534.9	60753.5	55607.8	53998.3
ENSDARG00000045522	851.108	-0.704683	0.149528	-4.71272	2.44433e-06	7.09277e-05	FALSE	728.734	707.938	660.161	595.769	1019.31	1112.92	1460.04	798.583
ENSDARG00000058557	23.7819	-7.05289	1.49699	-4.7114	2.46025e-06	7.13017e-05	FALSE	0	0	2.09429	0	147.151	43.2048	74.2287	11.9864
ENSDARG00000015551	23473.8	-0.536946	0.113989	-4.71049	2.47117e-06	7.153e-05	FALSE	18114.3	19896.5	19410.1	20654.9	31144.5	26460.3	34140	21537.7
ENSDARG00000054906	2457.81	-0.30579	0.0649397	-4.70883	2.49137e-06	7.20262e-05	FALSE	2257.09	2260.29	2345.77	2283.85	2661.67	2729.74	3098.47	2814.83
ENSDARG00000078359	1724.42	-0.640239	0.136053	-4.7058	2.52869e-06	7.30152e-05	FALSE	1449.8	1456.44	1512.61	1460.83	3129.86	1947.67	2266	1823.39
ENSDARG00000018022	955.052	0.513072	0.109039	4.7054	2.53367e-06	7.30691e-05	FALSE	1031.73	1117.4	1110.37	1017.92	707.292	844.437	590.801	853.223
ENSDARG00000004325	362.575	-0.675322	0.143534	-4.70497	2.53906e-06	7.31349e-05	FALSE	326.378	307.093	303.809	335.781	629.059	442.697	560.746	403.238
ENSDARG00000039513	116.488	0.819768	0.174319	4.70268	2.56768e-06	7.38688e-05	FALSE	144.492	149.332	132.63	145.807	78.7227	103.857	60.6067	81.3913
ENSDARG00000042933	956.471	-0.343817	0.0731208	-4.70204	2.57577e-06	7.40109e-05	FALSE	867.403	942.209	850.671	898.139	1204.23	1083.85	1180.84	1050.23
ENSDARG00000040623	1364.83	-0.975922	0.207653	-4.69977	2.60452e-06	7.47456e-05	FALSE	1079.91	991.454	1005.86	1071.33	3243.2	1439.01	2175.38	1304.16
ENSDARG00000014817	3674.9	0.557147	0.118557	4.69941	2.60918e-06	7.4788e-05	FALSE	3906.66	4094.83	4204.02	3921.71	2012.29	2911.79	2710.71	3326.07
ENSDARG00000035832	110.997	-1.14121	0.242867	-4.69892	2.61545e-06	7.48764e-05	FALSE	81.4927	65.6365	64.0527	65.0246	183.22	109.248	215.905	102.849
ENSDARG00000067537	145.967	0.887414	0.188905	4.69767	2.63147e-06	7.52433e-05	FALSE	147.419	194.03	156.248	187.934	93.983	77.5156	72.9513	124.572
ENSDARG00000063908	145311	-0.351893	0.0749245	-4.69663	2.64489e-06	7.55352e-05	FALSE	129268	134274	142489	134547	183321	171715	183462	151408
ENSDARG00000074160	45.328	1.37393	0.2928	4.69237	2.70057e-06	7.70318e-05	FALSE	67.1996	51.3882	57.28	54.1973	11.8555	30.0906	17.1469	28.9374
ENSDARG00000042529	18556.1	0.740352	0.157852	4.69015	2.73002e-06	7.77775e-05	FALSE	21961.6	22261.6	21070.3	23771.2	9164.18	19268.2	12306.1	12575.4
ENSDARG00000098766	3967.63	0.413437	0.0881733	4.68892	2.74653e-06	7.81531e-05	FALSE	4242.63	4225.94	4264.61	3964.95	2748.01	3492.12	2838.24	3458.11
ENSDARG00000004078	1467.59	-0.667963	0.142473	-4.68836	2.75404e-06	7.82719e-05	FALSE	1202.12	1082.23	1276.75	1232.68	2646.5	1504.35	1795.5	1671.61
ENSDARG00000053449	417.369	-0.774431	0.165343	-4.6838	2.81606e-06	7.99379e-05	FALSE	327.906	355.839	341.688	349.101	701.453	470.91	708.515	471.661
ENSDARG00000102599	1927.58	-0.710525	0.15181	-4.68035	2.86384e-06	8.11466e-05	FALSE	1608.31	1567.18	1486.27	1538.21	3143.11	1899.77	3143	1961.79
ENSDARG00000093671	309.548	1.13815	0.243183	4.68023	2.86554e-06	8.11466e-05	FALSE	316.716	351	375.302	392.873	114.844	106.55	198.141	230.867
ENSDARG00000098237	1147.39	0.570266	0.12189	4.67853	2.88935e-06	8.17224e-05	FALSE	1380.12	1338.19	1207.52	1186.03	815.359	724.62	919.328	981.612
ENSDARG00000086292	511.162	-0.561399	0.120007	-4.67807	2.89585e-06	8.18078e-05	FALSE	458.821	404.045	374.98	430.208	688.971	499.911	685.771	587.895
ENSDARG00000079269	34.5106	-1.81131	0.387252	-4.67733	2.90635e-06	8.20058e-05	FALSE	9.67408	11.1172	7.31411	9.92112	49.0077	22.2099	38.0754	24.7972
ENSDARG00000098724	1538.03	0.48602	0.104032	4.67185	2.98492e-06	8.40211e-05	FALSE	1729.25	2002.03	1743.91	1906.44	1160.71	1565.41	1144.7	1398.19
ENSDARG00000090889	64.7476	-3.26861	0.699637	-4.67186	2.98487e-06	8.40211e-05	FALSE	16.6337	17.0352	8.55439	22.5883	357.55	155.719	85.7999	25.5184
ENSDARG00000095893	52.8964	-2.74704	0.588136	-4.67076	3.00091e-06	8.43701e-05	FALSE	15.7811	16.402	29.2395	14.4884	220.612	216.329	38.0102	34.1109
ENSDARG00000053853	983.82	-1.55207	0.332427	-4.6689	3.02821e-06	8.50358e-05	FALSE	440.587	437.391	355.035	555.943	960.766	1386.6	2234.95	663.7
ENSDARG00000089920	1747.59	-0.686948	0.147262	-4.6648	3.08918e-06	8.66445e-05	FALSE	1331.29	1371.06	1313.01	1513.56	2273.67	1834.38	3048.96	1746.27
ENSDARG00000007708	11093.8	-0.468558	0.100452	-4.66451	3.0935e-06	8.66624e-05	FALSE	9407.36	10071	9295.46	10303.1	14228.5	11764.9	16317.2	11762.4
ENSDARG00000018411	466.632	-0.632146	0.135717	-4.65782	3.19581e-06	8.94218e-05	FALSE	408.604	356.196	394.438	410.306	761.453	591.398	598.596	483.919
ENSDARG00000077777	57280.9	-0.569425	0.122259	-4.65754	3.20015e-06	8.94368e-05	FALSE	47616.5	49317.1	52320.4	48607.4	88436.2	57859.1	86167.8	61151.9
ENSDARG00000018961	6428.7	-0.404786	0.0869227	-4.65686	3.21073e-06	8.9626e-05	FALSE	5766.8	5970	5423.68	5973.16	7319.95	7280.25	9129.93	6897.5
ENSDARG00000101979	532.169	-0.752329	0.161598	-4.65557	3.23093e-06	9.00829e-05	FALSE	357.657	400.744	349.745	328.555	590.574	629.904	792.114	410.203
ENSDARG00000013855	699.614	-0.703195	0.151067	-4.65484	3.24228e-06	9.02921e-05	FALSE	551.672	598.825	454.704	475.505	843.691	725.233	1125.36	696.641
ENSDARG00000103586	690.107	-0.460383	0.0989843	-4.65107	3.30214e-06	9.18502e-05	FALSE	694.05	622.145	531.522	623.428	833.962	846.388	906.341	815.067
ENSDARG00000089543	239.887	-1.03261	0.222051	-4.65035	3.31373e-06	9.20638e-05	FALSE	169.655	166.67	155.015	201.866	413.18	320.151	491.005	194.969
ENSDARG00000089019	143	-0.77518	0.166706	-4.64999	3.31954e-06	9.21163e-05	FALSE	105.021	110.952	121.237	119.347	186.134	187.187	244.124	164.061
ENSDARG00000009950	3642.07	-0.380126	0.0817848	-4.64789	3.3535e-06	9.27302e-05	FALSE	3109.9	3258.16	3112.28	3222.27	3982.89	4063.27	4847.27	3640.54
ENSDARG00000041665	1392.75	-0.499163	0.107393	-4.64801	3.35146e-06	9.27302e-05	FALSE	1369.92	1256.95	1115.01	1324.13	1837.52	1983.75	1915.6	1426.59
ENSDARG00000038296	989.827	-0.69175	0.148818	-4.64829	3.34702e-06	9.27302e-05	FALSE	565.322	593.227	613.8	681.7	767.993	1100.41	1268.79	826.386
ENSDARG00000008880	1421.86	-0.679974	0.146312	-4.64742	3.36109e-06	9.28307e-05	FALSE	1302.97	1296.51	1113.42	1198.44	2338.38	1788.47	2381.13	1363.94
ENSDARG00000078781	532.676	-0.607646	0.130836	-4.64435	3.41154e-06	9.40325e-05	FALSE	447.943	467.939	413.749	456.365	604.738	669.254	843.111	604.927
ENSDARG00000035852	121.932	-1.70528	0.367179	-4.64428	3.4126e-06	9.40325e-05	FALSE	60.0191	79.7425	54.4274	72.7705	437.712	209.206	137.702	87.2979
ENSDARG00000004049	804.253	0.391091	0.0842975	4.63941	3.49407e-06	9.61403e-05	FALSE	849.247	870.694	866.636	939.009	643.689	708.406	614.138	719.592
ENSDARG00000077291	62086.7	-0.402717	0.0868071	-4.63922	3.49727e-06	9.61403e-05	FALSE	52831.9	55811.6	55279.2	54777.2	81252.4	66125.2	80266	61480.6
ENSDARG00000092166	314.457	-1.0193	0.21994	-4.63447	3.57847e-06	9.82574e-05	FALSE	214.883	215.132	224.37	256.025	688.236	299.246	517.275	339.613
ENSDARG00000042962	574.638	-0.491247	0.106015	-4.63374	3.59114e-06	9.84903e-05	FALSE	528.476	556.913	545.235	605.13	890.794	724.691	856.784	671.977
ENSDARG00000104846	87.4254	-0.944371	0.203815	-4.63348	3.5957e-06	9.85003e-05	FALSE	49.2239	65.5148	78.7621	76.0994	141.618	111.068	148.908	116.075
ENSDARG00000045847	1655.81	-0.476503	0.102946	-4.62869	3.67994e-06	0.000100691	FALSE	1360.59	1477.48	1453.96	1457.25	2167.47	1845.69	2353.88	1634.9
ENSDARG00000052061	7659.43	0.639127	0.138124	4.62722	3.70616e-06	0.00010129	FALSE	9070.95	8979.28	8829.15	8505.94	4571.35	4533.8	5774.36	7836.95
ENSDARG00000088308	186.929	-0.914144	0.197583	-4.62663	3.71655e-06	0.000101456	FALSE	127.368	123.253	149.678	165.433	366.921	186.742	282.701	229.596
ENSDARG00000013946	2017.18	-0.445314	0.0964134	-4.6188	3.85974e-06	0.000105243	FALSE	1755.79	1856.57	1645.65	1799.52	2423.89	2394.71	2802.12	1992.09
ENSDARG00000096983	442.294	1.17634	0.254701	4.61853	3.86468e-06	0.000105255	FALSE	747.288	817.294	487.035	380.215	161.216	310.234	248.881	354.848
ENSDARG00000045269	348.203	-0.598183	0.129552	-4.61731	3.88751e-06	0.000105755	FALSE	346.064	299.283	254.243	326.31	388.019	506.919	508.303	453.065
ENSDARG00000089791	1811.81	-0.284732	0.0616787	-4.61638	3.90498e-06	0.000106107	FALSE	1738.02	1788.5	1635.67	1844.7	2059.33	2149.83	2248.57	2077.59
ENSDARG00000087804	259.788	-0.782965	0.169647	-4.61526	3.92605e-06	0.000106556	FALSE	202.87	212.194	198.714	226.041	429.526	294.978	437.746	283.811
ENSDARG00000104777	53.6752	-1.46463	0.317567	-4.61203	3.98752e-06	0.0001081	FALSE	28.5951	49.8844	32.0346	22.7971	54.2464	126.476	114.538	74.8488
ENSDARG00000053291	9123.88	-0.431327	0.0935491	-4.61071	4.01302e-06	0.000108666	FALSE	8189.69	8373.63	8575.28	8591.9	13120.8	10130.6	12522.3	9713.63
ENSDARG00000097137	1784.14	-0.953854	0.206964	-4.60879	4.05014e-06	0.000109545	FALSE	1404.08	1532.25	1838.04	1617.68	2657.65	3265.64	3756.22	2701.73
ENSDARG00000097187	738.421	0.569005	0.123524	4.60642	4.0967e-06	0.000110677	FALSE	911.385	875.91	825.371	919.089	478.243	719.514	529.525	653.411
ENSDARG00000073732	1298.91	0.613335	0.133183	4.60522	4.12029e-06	0.000111186	FALSE	1667.29	1533.72	1505.61	1431.34	750.059	1149.22	876.825	1233.87
ENSDARG00000099510	1803.81	-0.594858	0.129187	-4.60461	4.13233e-06	0.000111383	FALSE	1422.64	1602.55	1505.19	1505.22	2910.21	1963.83	2447.64	1796.75
ENSDARG00000092033	232.69	-0.690012	0.149935	-4.60207	4.1831e-06	0.000112623	FALSE	215.791	182.242	223.869	200.28	348.75	348.167	370.596	260.777
ENSDARG00000028517	802.303	-0.62362	0.135606	-4.59878	4.2498e-06	0.000114288	FALSE	668.099	736.074	586.59	699.72	1001.07	1053.03	1297.46	795.858
ENSDARG00000014690	37504.8	-0.333946	0.0726242	-4.59827	4.26018e-06	0.000114436	FALSE	32190.5	34845	34702.7	34858.4	46273.3	39822.9	47086	38994
ENSDARG00000056615	94.3247	-1.06133	0.230853	-4.59744	4.27711e-06	0.000114759	FALSE	66.6451	59.6147	65.8976	86.0088	175.549	103.123	187.598	114.113
ENSDARG00000078825	181.161	0.728355	0.158513	4.59492	4.32907e-06	0.000116021	FALSE	243.355	225.578	223.343	211.712	110.465	131.856	118.895	181.893
ENSDARG00000070081	262.913	-0.74577	0.162374	-4.59293	4.37075e-06	0.000117005	FALSE	231.474	215.525	198.979	216.199	371.321	287.585	485.066	304.841
ENSDARG00000089724	105.207	1.07111	0.233236	4.59238	4.38212e-06	0.000117176	FALSE	187.953	185.86	108.936	197.456	90.294	59.6013	89.6839	83.9826
ENSDARG00000075676	356.87	0.737213	0.160562	4.59144	4.40189e-06	0.00011757	FALSE	489.094	479.653	297.944	380.4	224.022	255.256	258.106	249.078
ENSDARG00000088881	785.7	-0.6843	0.1491	-4.58953	4.44254e-06	0.000118522	FALSE	633.766	639.159	608.767	683.534	1147.39	1015.93	1247.66	714.584
ENSDARG00000054271	2228.39	-0.370242	0.0806891	-4.5885	4.46436e-06	0.000118969	FALSE	1990.66	2107.72	2110.42	2066.49	2915.72	2459.51	2928.29	2395.4
ENSDARG00000032838	694.179	0.594637	0.129643	4.58673	4.50237e-06	0.000119846	FALSE	802.46	900.361	744.169	887.419	438.184	701.512	505.771	562.317
ENSDARG00000002696	12497.9	0.689918	0.150455	4.58555	4.52791e-06	0.000120389	FALSE	15208.8	14166.1	13793.5	15611.2	6624.51	12912.6	7968.05	8931.86
ENSDARG00000042130	363.228	-1.2964	0.282749	-4.58499	4.54009e-06	0.000120577	FALSE	339.022	131.187	184.105	271.69	704.358	337.637	832.351	401.175
ENSDARG00000093957	427.835	-0.898425	0.196005	-4.58369	4.56842e-06	0.000121192	FALSE	447.73	392.982	252.856	449.988	525.009	900.79	708.113	743.418
ENSDARG00000087457	175.012	-1.05375	0.229912	-4.58326	4.57785e-06	0.000121305	FALSE	121.978	155.512	108.177	150.206	287.771	173.158	391.979	257.59
ENSDARG00000058451	44281.2	-0.356204	0.077747	-4.58158	4.61483e-06	0.000122147	FALSE	39120.2	41291.1	39300.9	40673.9	56749.6	46951.5	56299.8	45305.7
ENSDARG00000035652	1561.17	-0.812367	0.177378	-4.57985	4.65299e-06	0.000123019	FALSE	1106.79	1058.53	964.811	1276.67	1532.85	2174.82	2703	1329.07
ENSDARG00000101924	591.202	0.663976	0.145054	4.57745	4.70668e-06	0.000124299	FALSE	622.987	809.983	746.306	750.256	332.836	557.827	483.651	473.624
ENSDARG00000074806	629.544	-0.610519	0.13339	-4.57696	4.71776e-06	0.000124312	FALSE	540.763	493.067	513.663	551.363	924.894	674.445	951.543	655.312
ENSDARG00000101742	82.5793	-1.83466	0.400836	-4.57709	4.71494e-06	0.000124312	FALSE	31.8603	17.176	49.1757	13.2332	159.881	116.555	80.6515	42.0314
ENSDARG00000019507	1842.65	0.561737	0.122746	4.57642	4.72999e-06	0.000124495	FALSE	1922.51	2127.38	2125.93	1989.9	1360.16	1463.64	1011.04	1694.93
ENSDARG00000077407	250.981	-0.871058	0.190372	-4.57555	4.74975e-06	0.000124875	FALSE	216.802	166.464	183.528	228.38	468.34	260.622	435.89	289.441
ENSDARG00000104538	414.176	-0.528435	0.115498	-4.57528	4.75585e-06	0.000124896	FALSE	315.543	323.289	325.511	283.438	422.833	485.178	511.042	383.422
ENSDARG00000034677	1658.23	0.647384	0.14159	4.57225	4.82517e-06	0.000126483	FALSE	1967.24	1841.8	1770.71	1918.77	1128.17	807.048	1386.07	1462.46
ENSDARG00000088040	183.234	-1.17655	0.257328	-4.57217	4.82706e-06	0.000126483	FALSE	118.265	118.897	155.974	121.662	453.534	306.423	256.28	149.111
ENSDARG00000103007	36599.1	-0.457018	0.100011	-4.56968	4.88477e-06	0.000127853	FALSE	31327.5	33167.4	32449.3	31989.6	54937.2	39314.1	44782.7	37957.5
ENSDARG00000011583	881.205	-0.531329	0.116367	-4.56597	4.97183e-06	0.000129957	FALSE	662.419	831.257	734.31	815.785	1262.2	1109.85	1130.99	897.978
ENSDARG00000056248	25987	1.4247	0.312038	4.56579	4.97624e-06	0.000129957	FALSE	34653.6	42160.8	30911.2	36905.6	5342.4	15140.2	11591.8	21798.9
ENSDARG00000102808	2633.55	0.445379	0.0976886	4.55917	5.13558e-06	0.00013397	FALSE	2713.93	2555.26	2625.36	2529.82	1677.81	1867.86	1811.5	2294.19
ENSDARG00000099022	18457.3	-0.441653	0.0968828	-4.55864	5.14869e-06	0.000134018	FALSE	16166.7	16795.8	16776.8	16758.2	28038.2	20492.7	22275.6	19511.7
ENSDARG00000102681	299.204	-1.16783	0.256179	-4.55863	5.14883e-06	0.000134018	FALSE	175.21	204.004	198.134	261.496	519.42	416.587	709.146	239.782
ENSDARG00000098591	16355.1	0.630871	0.138402	4.55826	5.15802e-06	0.000134109	FALSE	19319.1	19508.7	20286.7	18386.1	11498	14108.9	8613.68	15826.1
ENSDARG00000052402	1871.92	0.488324	0.107211	4.55478	5.24403e-06	0.000136057	FALSE	2142.89	2116.58	2202.57	2155.48	1401.66	1745.93	1231.46	1762.02
ENSDARG00000077084	333.613	1.08961	0.239225	4.55476	5.24455e-06	0.000136057	FALSE	453.958	579.355	313.461	366.737	142.749	169.934	163.105	329.311
ENSDARG00000101043	7367.42	0.747159	0.164192	4.55051	5.35167e-06	0.000138683	FALSE	8255.74	7716.87	7751.62	7667.27	4239.44	2846.38	5660.15	5953.63
ENSDARG00000038306	4847.45	-0.354373	0.0779037	-4.54886	5.39381e-06	0.000139493	FALSE	4384.11	4772.82	4548.44	4714.42	6603.65	5915.86	5967.11	5065.78
ENSDARG00000101555	63.4763	-0.899438	0.19773	-4.54882	5.3948e-06	0.000139493	FALSE	53.6532	46.4229	48.3795	57.426	102.293	91.6098	95.9094	94.1533
ENSDARG00000039515	5778.25	-0.473729	0.104164	-4.54791	5.41823e-06	0.000139792	FALSE	5015.45	5221.54	5349.21	5103.21	8523.9	6360.91	7941.43	5908.38
ENSDARG00000099115	5364.58	-0.524816	0.115395	-4.548	5.41572e-06	0.000139792	FALSE	4989.24	5004.09	3684.14	4568.84	7534.19	6297.57	7054.55	5369.61
ENSDARG00000035603	270.103	-0.598608	0.131644	-4.54718	5.43703e-06	0.000140123	FALSE	193.118	183.613	188.535	205.49	250.026	314.081	331.919	270.913
ENSDARG00000040255	655.798	-0.653797	0.143818	-4.54599	5.46782e-06	0.000140762	FALSE	405.279	409.017	443.452	514.169	570.485	648.85	923.785	642.903
ENSDARG00000052923	499.488	-0.624906	0.137486	-4.54522	5.48776e-06	0.000141121	FALSE	413.726	369.471	457.277	442.455	749.178	640.558	715.58	491.979
ENSDARG00000011405	34008.9	-0.236509	0.0520593	-4.54307	5.54414e-06	0.00014236	FALSE	30245.2	31868.9	31643.6	31475.8	37610.2	35129.5	39396.4	35407.2
ENSDARG00000045150	1427.28	-0.340275	0.0749023	-4.54292	5.54805e-06	0.00014236	FALSE	1338.86	1436.23	1342.42	1344.86	1881.92	1639.59	1809.74	1587.55
ENSDARG00000018283	356.65	-1.01329	0.223306	-4.53768	5.68768e-06	0.000145783	FALSE	285.026	304.907	275.499	205.941	823.56	362.97	602.194	375.732
ENSDARG00000016088	1176.06	0.715696	0.157747	4.53698	5.70662e-06	0.000146109	FALSE	1326.81	1499.69	1387.06	1286.36	590.041	1078.21	673.772	1005.16
ENSDARG00000098871	399.651	0.553351	0.12198	4.53643	5.72157e-06	0.000146333	FALSE	491.066	501.228	477.754	416.747	265.695	360.812	293.68	364.283
ENSDARG00000019081	517.999	-0.6033	0.133047	-4.53448	5.77447e-06	0.000147525	FALSE	347.206	381.217	391.365	436.574	724.095	558.084	620.138	463.598
ENSDARG00000043249	723.226	-0.570717	0.125879	-4.53385	5.79195e-06	0.000147811	FALSE	549.353	612.539	581.955	642.025	1130.86	819.327	845.246	746.767
ENSDARG00000103294	525.991	0.533852	0.117755	4.53359	5.79901e-06	0.000147831	FALSE	584.335	667.471	495.281	648.447	366.401	446.32	448.297	391.296
ENSDARG00000045019	2009.38	-0.457702	0.100979	-4.53264	5.82518e-06	0.000148337	FALSE	1706.4	1765.11	1545.91	1600.22	2393.91	2389.51	2515.08	1794.99
ENSDARG00000020133	230.841	-1.01435	0.223821	-4.53199	5.84318e-06	0.000148634	FALSE	202.113	175.717	169.705	189.871	576.013	322.662	366.939	226.41
ENSDARG00000037574	1904.92	-0.41497	0.0915721	-4.53162	5.85328e-06	0.00014873	FALSE	1606.89	1638.42	1769.82	1872.62	2333.48	2329.94	2540.39	1978.23
ENSDARG00000007129	519.088	0.571251	0.126088	4.53059	5.88204e-06	0.000149194	FALSE	667.028	585.054	580.033	586.163	305.948	483.967	390.96	445.758
ENSDARG00000043719	343.101	-1.11139	0.245312	-4.53051	5.88422e-06	0.000149194	FALSE	204.087	189.029	172.434	242.561	552.907	364.129	602.978	226.978
ENSDARG00000042667	1024.49	1.39096	0.307055	4.52999	5.89878e-06	0.000149402	FALSE	1732.86	1549.22	961.309	1813.92	554.766	507.781	647.561	599.458
ENSDARG00000099446	865.002	-0.441012	0.0974336	-4.52628	6.00309e-06	0.00015188	FALSE	756.437	744.493	788.023	733.203	1200.57	978.947	973.109	953.592
ENSDARG00000099873	128.797	0.795509	0.175763	4.52604	6.01005e-06	0.000151893	FALSE	87.3671	87.6822	108.985	109.503	50.3235	69.8566	48.7705	57.2428
ENSDARG00000069461	407.354	-0.538759	0.119232	-4.51857	6.22574e-06	0.000157175	FALSE	314.524	346.525	348.676	354.178	545.192	408.361	552.271	475.196
ENSDARG00000102048	1131.78	-0.608646	0.134707	-4.5183	6.23392e-06	0.000157212	FALSE	821.868	1096.53	908.771	911.631	1558.12	1623.05	1483.05	1039.9
ENSDARG00000097795	316.669	-0.540552	0.119665	-4.51721	6.26597e-06	0.000157851	FALSE	296.703	279.911	273.938	297.689	394.162	390.616	495.791	389.772
ENSDARG00000070873	1016.57	-0.524804	0.116239	-4.51489	6.33501e-06	0.000159249	FALSE	790.279	802.47	805.368	945.116	1445.88	1012.23	1265.41	1087.13
ENSDARG00000042894	497.998	0.617525	0.136771	4.51503	6.3307e-06	0.000159249	FALSE	538.771	593.138	563.803	509.382	344.624	381.283	264.045	445.344
ENSDARG00000077138	239.692	-1.02179	0.226347	-4.51427	6.35351e-06	0.000159544	FALSE	128.085	183.697	164.018	181.914	453.305	282.575	395.525	204.897
ENSDARG00000077096	190.089	1.54294	0.342308	4.50748	6.56027e-06	0.00016456	FALSE	208.63	339.985	190.826	267.389	33.848	82.4244	58.8573	172.313
ENSDARG00000025581	28111.2	-0.323396	0.0717631	-4.50644	6.5923e-06	0.000165187	FALSE	24578.7	26048.6	26043.7	25905.4	36157.9	29443.8	33331.7	29421
ENSDARG00000093087	14.8164	-2.63798	0.585438	-4.50599	6.60634e-06	0.000165363	FALSE	3.70901	9.10152	7.4806	3.31363	31.7705	48.8392	49.4043	17.1221
ENSDARG00000069415	5600.94	1.28156	0.284473	4.50502	6.6367e-06	0.000165946	FALSE	7166.67	8128.4	5189.73	7606.56	1793.85	1818.71	3575.28	4365.92
ENSDARG00000057121	168.713	-2.10702	0.467765	-4.50445	6.65452e-06	0.000166214	FALSE	88.7001	90.9133	83.7814	58.4617	464.182	197.136	594.302	131.994
ENSDARG00000057456	1224.8	0.305173	0.0677564	4.50397	6.66964e-06	0.000166239	FALSE	1278.44	1297.7	1286.76	1230.22	980.073	1025.02	1024.31	1089.56
ENSDARG00000041182	62486.4	-0.354847	0.0787829	-4.50412	6.665e-06	0.000166239	FALSE	55710.6	57281.6	56926.9	56436.7	83986.7	68098.9	74090.4	63303.9
ENSDARG00000002571	413.966	0.494127	0.109794	4.50049	6.77961e-06	0.000168801	FALSE	547.123	473.319	434.336	446.148	356.048	297.767	346.547	349.732
ENSDARG00000003599	67635	-0.257081	0.0571377	-4.49933	6.81678e-06	0.000169547	FALSE	60128.3	62922.3	62379.9	62663	73928.8	70338.6	81060.7	71158.3
ENSDARG00000099187	150.521	0.934718	0.207817	4.49778	6.86657e-06	0.000170604	FALSE	209.446	173.534	169.535	167.916	89.5649	100.931	56.0775	129.139
ENSDARG00000015460	535.231	0.676292	0.150411	4.4963	6.91464e-06	0.000171617	FALSE	732.49	637.963	683.037	603.759	345.137	415.974	346.752	553.569
ENSDARG00000035858	2573.49	-0.526839	0.117224	-4.49431	6.97973e-06	0.000172868	FALSE	2205.59	2211.94	2136.88	2157.02	3732.69	2546.85	3625.6	2648.39
ENSDARG00000102406	415.897	1.16287	0.258733	4.49445	6.9749e-06	0.000172868	FALSE	626.895	491.48	419.869	571.596	107.742	233.08	207.776	389.775
ENSDARG00000004243	129.432	0.766404	0.170551	4.4937	6.99961e-06	0.000173178	FALSE	164.699	146.449	161.39	150.044	69.7021	89.3209	88.7649	116.176
ENSDARG00000099411	523.869	-0.911689	0.202926	-4.49272	7.03207e-06	0.000173798	FALSE	433.012	441.721	394.555	385.739	1080.76	763.004	853.351	419.599
ENSDARG00000045886	4203.14	0.568135	0.126471	4.49222	7.04852e-06	0.00017392	FALSE	4716.46	4630.49	4764.64	4903.91	2452.6	4016.98	2707.91	3646.28
ENSDARG00000096270	102.975	-1.27253	0.283281	-4.49212	7.05181e-06	0.00017392	FALSE	65.8689	77.7416	69.3944	60.5731	198.16	138.528	239.525	86.1071
ENSDARG00000059406	668.502	-0.423723	0.0943358	-4.49165	7.0674e-06	0.000174122	FALSE	624.797	620.715	566.082	574.728	881.151	754.684	868.122	701.044
ENSDARG00000058999	141.362	-0.729041	0.162373	-4.4899	7.12551e-06	0.00017537	FALSE	79.7999	85.8268	109.121	84.9793	162.088	129.378	163.885	140.767
ENSDARG00000028957	1284.16	-0.403178	0.0898169	-4.48889	7.15941e-06	0.00017602	FALSE	1127.15	1133.39	1149.24	1167.21	1706.29	1361.43	1655.02	1332.64
ENSDARG00000053665	530.271	0.707518	0.157649	4.48793	7.19192e-06	0.000176634	FALSE	762.2	601.857	610.604	617.393	294.338	430.102	342.73	518.53
ENSDARG00000025254	3506.08	-0.82018	0.182836	-4.48587	7.26161e-06	0.00017816	FALSE	2558.56	2707.77	2475.95	2578.04	5851.08	3143.06	6135.84	3094.47
ENSDARG00000045929	1809.74	-0.470544	0.104916	-4.48496	7.29264e-06	0.000178734	FALSE	1553.62	1584.73	1393.73	1581.73	1867.38	2236.59	2528.69	1840.7
ENSDARG00000040907	232	-1.89713	0.42306	-4.48431	7.31494e-06	0.000179094	FALSE	64.4383	115.149	173.004	115.612	774.714	208.308	392.817	367.252
ENSDARG00000040503	618.02	-0.703014	0.156854	-4.48196	7.39614e-06	0.000180894	FALSE	478.012	527.265	532.16	523.99	1188.6	716.059	815.286	638.069
ENSDARG00000020574	248684	-0.472697	0.105479	-4.48144	7.41424e-06	0.000181148	FALSE	212687	213062	196330	225882	341905	315792	293949	225074
ENSDARG00000057683	1872.9	0.639569	0.142745	4.48051	7.44646e-06	0.000181558	FALSE	2003.49	2342.7	2171.48	1943.02	1350.16	1625.75	909.842	1544.8
ENSDARG00000014017	2121.74	0.707652	0.157938	4.48056	7.44477e-06	0.000181558	FALSE	2382.02	2581.55	2693.53	2379.49	1323.86	1749.72	1032.01	2037.51
ENSDARG00000076839	133.447	-1.23143	0.275024	-4.47754	7.55095e-06	0.000183915	FALSE	102.122	72.6252	59.7087	84.9443	295.658	102.791	208.143	144.67
ENSDARG00000041078	2398.97	-0.55295	0.123554	-4.47538	7.62754e-06	0.000185588	FALSE	2256.56	1994.7	2052.82	2095.48	3713.99	2824.77	3327.94	2459.28
ENSDARG00000094316	56.7367	-1.34997	0.30175	-4.47381	7.6838e-06	0.000186763	FALSE	32.4051	29.2431	46.4408	26.53	118.254	95.7666	71.4035	58.8537
ENSDARG00000052063	9384.01	0.547206	0.122347	4.47257	7.72834e-06	0.000187652	FALSE	10415.9	10709.4	10161.4	10369.4	6772.65	5495.72	7060.39	9174.12
ENSDARG00000102555	591.567	-0.709026	0.158559	-4.47168	7.76072e-06	0.000188049	FALSE	427.092	468.616	382.135	424.751	735.275	730.156	857.001	463.733
ENSDARG00000102583	407.337	-1.58981	0.355522	-4.47175	7.75826e-06	0.000188049	FALSE	230.333	217.951	213.333	303.407	1168.99	393.539	960.892	381.646
ENSDARG00000037919	3751.39	-0.312081	0.0698152	-4.47011	7.81796e-06	0.000189047	FALSE	3370.99	3521.36	3712.63	3374.55	4800.77	4203.23	4392.79	3961.47
ENSDARG00000086075	1641.49	-0.404842	0.0905663	-4.47012	7.81743e-06	0.000189047	FALSE	1486.47	1393.85	1385.67	1614.51	2005.04	1988.27	1993.96	1796.63
ENSDARG00000001975	967.65	-0.757032	0.169395	-4.46902	7.85773e-06	0.000189813	FALSE	775.118	798.01	722.642	668.456	1455.38	1011.57	1675.98	869.181
ENSDARG00000100482	231.914	-0.784539	0.175566	-4.46864	7.87202e-06	0.000189963	FALSE	165.059	154.308	218.326	173.516	327.045	339.889	347.151	212.451
ENSDARG00000006585	207.37	0.619199	0.13862	4.46689	7.93633e-06	0.000191318	FALSE	263.055	263.626	258.776	227.253	147.235	171.05	148.558	191.177
ENSDARG00000075629	194.601	0.847302	0.189718	4.46612	7.96517e-06	0.000191817	FALSE	289.309	231.776	222.391	230.08	124.381	124.441	95.7107	194.645
ENSDARG00000103146	37.2995	-2.07163	0.463891	-4.46578	7.97792e-06	0.000191927	FALSE	17.393	14.2311	20.6896	16.4663	101.445	48.8086	109.315	31.3914
ENSDARG00000076146	119.247	-1.23613	0.276833	-4.46525	7.9975e-06	0.000192202	FALSE	76.3464	76.9797	56.9982	118.987	218.791	107.977	271.74	175.922
ENSDARG00000079872	220.992	0.893529	0.200172	4.46381	8.05141e-06	0.0001933	FALSE	308.037	301.302	263.993	231.382	105.095	186.74	121.256	180.824
ENSDARG00000016753	1021.6	0.45099	0.101042	4.4634	8.06689e-06	0.000193474	FALSE	1151.48	1119.22	1141.72	1069.67	914.668	820.419	654.287	890.235
ENSDARG00000056473	441.111	0.689722	0.154538	4.46313	8.07692e-06	0.000193517	FALSE	506.076	573.748	542.552	497.493	323.87	354.764	220.137	413.937
ENSDARG00000039980	1172.7	-0.415052	0.0930242	-4.46177	8.12872e-06	0.000194362	FALSE	981.216	1109.63	1011.97	1113.13	1498.59	1408.06	1530.8	1186.04
ENSDARG00000062978	119.076	-0.950447	0.213014	-4.46189	8.12406e-06	0.000194362	FALSE	98.9888	99.9569	95.5073	87.1931	254.466	150.388	193.749	140.734
ENSDARG00000033683	263606	-0.481934	0.10808	-4.45904	8.23293e-06	0.000196388	FALSE	231464	240044	227101	227770	382605	333424	335769	242003
ENSDARG00000005098	315.362	0.637214	0.142908	4.4589	8.23829e-06	0.000196388	FALSE	399.379	380.721	429.914	382.891	239.611	297.437	184.746	301.166
ENSDARG00000033443	1170.64	-0.674745	0.151326	-4.45889	8.23854e-06	0.000196388	FALSE	1006.94	1205.65	1005.69	989.96	2217.4	1693.36	1624.2	1186.35
ENSDARG00000076196	16.9397	-1.9322	0.4335	-4.4572	8.30368e-06	0.00019774	FALSE	10.6406	10.1172	5.23561	5.52002	39.2742	25.9413	35.3907	21.0502
ENSDARG00000060569	608.657	0.53172	0.119315	4.45644	8.33323e-06	0.000198243	FALSE	615.202	660.2	604.988	646.183	375.614	488.11	359.391	522.012
ENSDARG00000095544	708.375	-0.642132	0.144102	-4.4561	8.34646e-06	0.000198357	FALSE	452.607	570.202	657.851	627.793	904.678	984.338	1012.62	701.289
ENSDARG00000052948	193.865	-0.955949	0.214574	-4.45511	8.38495e-06	0.000199071	FALSE	119.301	166.254	138.917	155.959	410.94	250.236	280.699	185.535
ENSDARG00000101264	80.8917	1.01696	0.228298	4.45451	8.40862e-06	0.000199431	FALSE	79.4698	106.904	71.8766	92.4421	26.2376	47.4398	51.9644	47.0496
ENSDARG00000029533	29636.2	-0.321429	0.0721674	-4.45394	8.43076e-06	0.00019961	FALSE	26365.4	28690.1	27436	26943.5	37409.1	31638.3	36970.3	30732.7
ENSDARG00000057114	613.776	0.454408	0.102025	4.45388	8.43316e-06	0.00019961	FALSE	677.656	722.938	716.75	595.985	504.972	488.618	429.159	556.251
ENSDARG00000057583	2915.31	0.341356	0.076667	4.45245	8.48978e-06	0.000200748	FALSE	3369.02	3121.72	3061.85	3100.31	2776.54	2516.37	2181.2	2514.93
ENSDARG00000000853	1568.84	-0.253934	0.0570405	-4.45182	8.51438e-06	0.000201128	FALSE	1424.12	1499.08	1443.35	1478.54	1719.83	1804.89	1787.62	1659.93
ENSDARG00000103271	1965.28	-0.534048	0.119977	-4.45125	8.537e-06	0.000201459	FALSE	1400.66	1603.91	1414.62	1730.96	2055.59	2318.99	2730.07	1801.29
ENSDARG00000036895	1779.63	-0.577333	0.129718	-4.45067	8.56027e-06	0.000201606	FALSE	1555.83	1619.24	1530.6	1648.95	2975.48	1896.11	2616.9	1995.47
ENSDARG00000024471	77.9276	0.95583	0.214761	4.45067	8.56038e-06	0.000201606	FALSE	85.9129	102.88	117.033	102.774	57.1238	66.5003	33.4529	53.6877
ENSDARG00000038786	1608	0.362981	0.0815786	4.44946	8.60855e-06	0.000202538	FALSE	1859.68	1716.79	1894.17	1832.12	1348.78	1562.81	1262	1504.12
ENSDARG00000097485	134.764	-0.881117	0.198058	-4.44878	8.63575e-06	0.000202975	FALSE	125.785	86.9186	86.7144	100.31	249.924	145.843	165.906	175.852
ENSDARG00000019420	4225	-0.437206	0.0984183	-4.44233	8.89906e-06	0.000208954	FALSE	3876.7	3826.32	3798.58	3853.77	5778.58	4728.93	5791.21	4494.99
ENSDARG00000008218	723.425	-0.425645	0.0958421	-4.4411	8.94985e-06	0.000209937	FALSE	612.782	669.205	675.164	626.856	1008.86	767.026	874.775	821.466
ENSDARG00000021938	231.703	-0.949424	0.213793	-4.44086	8.95997e-06	0.000209965	FALSE	139.51	231.631	175.689	178.972	455.045	288.199	417.976	238.232
ENSDARG00000042566	35189.3	-0.392235	0.0883592	-4.4391	9.03359e-06	0.000211479	FALSE	30328.2	32595.9	32760.5	31648.3	50021	39093.2	41973.4	36031.7
ENSDARG00000092172	604.371	-0.564391	0.127215	-4.43652	9.14251e-06	0.000213817	FALSE	515.435	416.02	522.455	582.694	780.913	670.051	881.03	679.2
ENSDARG00000015070	406.497	0.737637	0.166307	4.43539	9.19039e-06	0.000214723	FALSE	458.86	545.297	458.35	433.681	285.807	338.526	182.92	329.558
ENSDARG00000087398	49.7792	1.54363	0.348065	4.43489	9.21178e-06	0.000215009	FALSE	80.6034	80.6156	36.0136	56.4132	13.8217	29.2148	27.9893	16.3416
ENSDARG00000078002	76.1161	-1.07831	0.243299	-4.43205	9.33431e-06	0.000217652	FALSE	57.2146	57.4783	53.6408	52.2144	97.7278	112.237	173.637	82.9901
ENSDARG00000067713	801.815	-0.449923	0.101549	-4.43058	9.39779e-06	0.000218915	FALSE	718.941	750.493	676.726	650.851	1021.75	997.669	1017.29	788.773
ENSDARG00000011510	3689.39	0.400313	0.0903572	4.43034	9.40851e-06	0.000218948	FALSE	4141.12	4050.67	4384.52	3984.88	3019.95	3354.2	2604.75	3568.16
ENSDARG00000093381	577.442	-1.86586	0.421182	-4.43007	9.42036e-06	0.000219007	FALSE	250.023	317.597	392.177	289.581	2336.07	977.295	750.388	490.74
ENSDARG00000099353	40.9105	1.64012	0.370267	4.42955	9.44308e-06	0.000219318	FALSE	48.6811	40.4748	77.3912	124.991	16.7772	22.5203	16.1118	33.0482
ENSDARG00000077928	201.052	-0.902912	0.203902	-4.42818	9.5033e-06	0.000220486	FALSE	162.461	140.349	179.438	152.305	402.784	256.794	339.531	189.42
ENSDARG00000062297	101.128	-0.988797	0.223307	-4.42798	9.51214e-06	0.000220486	FALSE	52.9268	46.4537	91.229	52.9652	139.448	99.7785	133.124	110.874
ENSDARG00000056477	296.968	-0.966138	0.21823	-4.42715	9.54848e-06	0.000220936	FALSE	225.001	270.867	218.346	239.784	379.482	329.53	743.925	410.552
ENSDARG00000052779	319.867	-1.65236	0.373236	-4.42711	9.55034e-06	0.000220936	FALSE	152.784	246.005	98.6789	215.4	904.108	268.521	519.178	548.805
ENSDARG00000101707	599.806	0.52254	0.11805	4.42642	9.58081e-06	0.000221423	FALSE	640.899	678.114	734.982	644.838	512.713	462.754	374.549	527.615
ENSDARG00000069245	8241.43	-0.507505	0.114683	-4.42528	9.63152e-06	0.000222376	FALSE	7539.67	7097.67	7437.74	8028.02	13706.8	10785.7	9556.32	8748.86
ENSDARG00000053365	22397.4	-0.43538	0.0984253	-4.42346	9.71315e-06	0.000223821	FALSE	19493.8	20289.6	18684	20538.5	31622.5	23292.9	28500.6	23424.4
ENSDARG00000039351	132.265	-1.21222	0.274032	-4.42363	9.7056e-06	0.000223821	FALSE	71.5461	89.7375	96.9265	83.9283	214.729	261.026	230.689	87.3488
ENSDARG00000105218	331.979	0.684049	0.1548	4.41893	9.9192e-06	0.000228346	FALSE	395.523	395.138	401.744	423.563	223.894	301.574	179.775	299.06
ENSDARG00000103546	975.937	0.616325	0.139587	4.41533	1.00855e-05	0.000231946	FALSE	1201.6	1168.08	1004.78	868.711	548.343	871.072	614.676	734.122
ENSDARG00000103543	13052.1	0.512822	0.116176	4.41418	1.01396e-05	0.000232963	FALSE	14098.6	13974.6	15284.1	15203.5	8117.91	13214.6	10007.7	9701.73
ENSDARG00000091419	1725.11	-0.533632	0.120912	-4.41338	1.01771e-05	0.000233595	FALSE	1407.27	1625.76	1632.8	1571.32	2733.26	2044.14	2507.66	1746.23
ENSDARG00000006915	851.308	-0.400353	0.0907569	-4.41127	1.02765e-05	0.000235647	FALSE	727.173	773.373	822.359	738.019	1104.17	1001.16	1065.17	872.514
ENSDARG00000060368	3750.01	0.485973	0.110178	4.41079	1.02992e-05	0.000235717	FALSE	4088.9	4039.54	4375.12	4240.8	2854.29	3362.04	2281.77	3455.66
ENSDARG00000080675	790.402	0.600692	0.136187	4.41079	1.02996e-05	0.000235717	FALSE	832.769	757.77	722.309	737.229	424.26	442.187	465.837	675.368
ENSDARG00000104716	237.092	-1.2054	0.273384	-4.40919	1.0376e-05	0.000237235	FALSE	163.436	149.569	159.903	164.26	632.278	246.136	397.045	195.333
ENSDARG00000098386	1436.51	-0.456636	0.103641	-4.40595	1.0532e-05	0.000240567	FALSE	1337.31	1410.35	1184.79	1386.9	1896.41	1999.78	1943.56	1464.17
ENSDARG00000027495	1704.02	0.75917	0.172346	4.40491	1.05827e-05	0.000241491	FALSE	2246.87	1939.42	2297.01	2125.67	962.792	1415.13	907.718	1798.18
ENSDARG00000104068	7635.11	-0.419404	0.0952276	-4.40423	1.0616e-05	0.000242016	FALSE	6375.54	6644.16	7039.99	6767.2	9280.07	7513.85	10629.1	8454.27
ENSDARG00000053362	2049.41	-0.551223	0.125237	-4.40144	1.07533e-05	0.000244672	FALSE	1651.01	1929.11	1686.29	1928.3	2851.11	2534.27	3205.08	1954.32
ENSDARG00000021462	107.306	-1.34499	0.305578	-4.40147	1.07519e-05	0.000244672	FALSE	68.672	83.7657	62.0172	54.7298	292.765	106.724	168.017	117.832
ENSDARG00000016750	198.503	-0.975088	0.221668	-4.39886	1.08822e-05	0.000247364	FALSE	137.465	166.775	153.526	148.798	439.001	271.573	305.551	178.159
ENSDARG00000001558	778.316	0.736042	0.167344	4.39837	1.09067e-05	0.000247683	FALSE	905.715	1041.28	1033.65	780.49	615.365	583.899	352.829	704.681
ENSDARG00000030053	5537.21	-0.364707	0.0829339	-4.39756	1.09475e-05	0.00024813	FALSE	5006.38	5228.63	5171.71	4705.62	7377.07	5900.35	6609.84	6013.45
ENSDARG00000011094	653.417	0.643427	0.146315	4.39756	1.09474e-05	0.00024813	FALSE	799.01	827.984	890.771	712.935	525.545	583.683	349.505	608.763
ENSDARG00000056059	608.887	0.521949	0.118751	4.39534	1.10599e-05	0.000250435	FALSE	772.538	694.509	775.344	664.463	573.092	465.305	436.382	549.587
ENSDARG00000061011	148.29	0.665813	0.151513	4.39444	1.11058e-05	0.000251234	FALSE	174.085	203.634	143.73	168.082	97.6265	117.303	98.4803	120.554
ENSDARG00000012405	63189.4	0.425876	0.0969822	4.39128	1.12685e-05	0.000254669	FALSE	67922.3	73534.3	54684	71657.1	53556.3	43327.1	49257.2	53202.9
ENSDARG00000061385	168.218	0.680976	0.155117	4.39007	1.13312e-05	0.000255838	FALSE	200.781	214.289	211.15	174.393	127.868	146.701	91.6969	133.164
ENSDARG00000100815	107.704	-1.59222	0.362915	-4.3873	1.14765e-05	0.000258871	FALSE	58.3409	74.7266	36.0767	41.4365	105.031	178.022	254.59	98.6002
ENSDARG00000000002	431.893	-0.720145	0.164199	-4.38581	1.15554e-05	0.000260402	FALSE	335.51	389.916	382.258	345.256	775.279	506.769	688.517	425.225
ENSDARG00000052905	1790.28	0.423441	0.0965834	4.3842	1.16412e-05	0.000262084	FALSE	1645.81	1802.65	1541.29	1891.24	1380.66	1231.16	1324.94	1195
ENSDARG00000016457	255.531	-0.840531	0.191766	-4.38312	1.16992e-05	0.000263137	FALSE	217.329	203.812	238.914	156.666	479.801	288.356	387.012	305.266
ENSDARG00000044541	1875.87	0.423555	0.0966551	4.38213	1.17527e-05	0.000263727	FALSE	2204.96	2071.07	2308.98	1980.29	1505.61	1743.38	1337.03	1798.64
ENSDARG00000094557	2037.4	-0.498585	0.11378	-4.38202	1.17586e-05	0.000263727	FALSE	1333.27	1574.71	1524.86	1460.97	1903.14	2301.33	2442.99	1680.8
ENSDARG00000090039	2601.02	-0.624389	0.142489	-4.38201	1.17591e-05	0.000263727	FALSE	1887.86	2399.44	2350.19	1771.13	4097.87	3009.78	3411.5	2449.7
ENSDARG00000091777	880.849	0.546432	0.124749	4.38025	1.18544e-05	0.00026561	FALSE	1057.43	1076.5	851.057	1037.81	569.351	725.338	725.797	731.823
ENSDARG00000057826	779.575	-0.477486	0.109066	-4.37796	1.19795e-05	0.000268157	FALSE	696.42	619.517	636.397	609.617	918.458	751.123	1047.95	850.539
ENSDARG00000060723	1698.96	0.358778	0.081962	4.37737	1.20123e-05	0.000268601	FALSE	1692.07	1871.59	1680.75	1909.46	1368.56	1489.03	1265.42	1454.33
ENSDARG00000044491	431.594	0.779505	0.178084	4.37719	1.20221e-05	0.000268601	FALSE	531.792	534.451	525.357	446.648	277.619	313.896	196.632	397.721
ENSDARG00000073867	250.796	-0.654504	0.14954	-4.37678	1.20445e-05	0.000268845	FALSE	193.744	202.855	171.184	211.166	326.23	316.899	350.817	233.501
ENSDARG00000005525	390.21	-0.887014	0.202735	-4.37525	1.21295e-05	0.000270486	FALSE	292.543	308.234	195.138	266.586	654.462	554.067	446.654	314.089
ENSDARG00000086272	828.379	0.525457	0.120165	4.3728	1.22665e-05	0.000273282	FALSE	805.288	1121.32	860.064	1022.66	553.618	685.745	694.607	710.109
ENSDARG00000055101	811.8	-0.378847	0.0866792	-4.37068	1.23862e-05	0.000275687	FALSE	707.701	740.464	743.743	757.446	890.621	951.675	1086.94	906.227
ENSDARG00000076393	2270.42	0.358535	0.0820584	4.36927	1.24664e-05	0.000276685	FALSE	2448.25	2450.09	2512.26	2526.47	1710.68	2053.52	1798.78	2183.3
ENSDARG00000011141	3957.92	0.380565	0.0870966	4.36945	1.24557e-05	0.000276685	FALSE	4501.63	4274.1	4670.23	4440.67	3294.38	3718.9	2868.46	3855.19
ENSDARG00000098668	16.8618	-1.91019	0.437187	-4.36927	1.24662e-05	0.000276685	FALSE	7.65469	9.08093	8.42132	12.1508	52.155	33.3459	31.6598	23.1471
ENSDARG00000010641	5530.4	-0.612106	0.140113	-4.36866	1.25009e-05	0.00027719	FALSE	4760.1	4757.65	4831.48	4695.6	9266.44	6583.78	8215.61	5047.82
ENSDARG00000002508	213.32	1.41725	0.324452	4.36813	1.25313e-05	0.000277602	FALSE	261.144	340.43	215.811	306.117	33.1988	186.081	90.9558	110.264
ENSDARG00000069912	680.023	0.635231	0.145468	4.36682	1.26067e-05	0.000279009	FALSE	769.857	810.311	825.934	769.812	358.102	482.516	592.578	608.802
ENSDARG00000013335	3185.51	-0.508593	0.116529	-4.36452	1.27403e-05	0.000281701	FALSE	2739.18	2979.81	2769.64	2787.24	4782.93	4012.08	4292.68	2958.31
ENSDARG00000007207	260.611	0.710031	0.162695	4.3642	1.27591e-05	0.000281852	FALSE	312.968	338.494	375.49	319.771	192.215	163.857	185.789	278.539
ENSDARG00000035133	1774.1	-0.618111	0.14164	-4.36395	1.27737e-05	0.000281909	FALSE	1308.18	1445.69	1386.43	1354.35	2341.95	2218.51	2476	1400.85
ENSDARG00000058105	28077.2	-0.306782	0.0703536	-4.36058	1.29721e-05	0.000286018	FALSE	26063	26234.9	26402.5	26141.1	28748.2	32893.9	36815.9	31224.4
ENSDARG00000091260	2490.18	-0.559251	0.128284	-4.35948	1.30371e-05	0.000287183	FALSE	1965.61	2203.12	1925.39	1968.11	2777.67	3584.89	3357.48	2163
ENSDARG00000056621	4080.83	0.269801	0.0619021	4.35851	1.30953e-05	0.000288195	FALSE	4536.9	4438.51	4547.67	4493.37	3649.71	3820.31	3397.03	4071.34
ENSDARG00000059227	4246.26	-1.06218	0.24373	-4.35802	1.31242e-05	0.000288561	FALSE	1680.42	2231.39	2471.77	2507.52	3533.2	4353.36	7128.44	3549.19
ENSDARG00000054597	1170.32	-0.387047	0.088827	-4.35731	1.3167e-05	0.00028923	FALSE	1087.81	1015.59	950.087	1086.66	1333.06	1449.8	1401.99	1231.63
ENSDARG00000098906	537.767	0.795575	0.182664	4.35539	1.32831e-05	0.000291508	FALSE	776.132	627.196	639.573	533.039	237.401	481.036	405.943	360.778
ENSDARG00000021140	5923.25	-0.294646	0.0676754	-4.35381	1.33792e-05	0.000293343	FALSE	5278.68	5592.96	5640.73	5420.05	7467.38	6605.48	6551.02	6281.61
ENSDARG00000071259	1459.53	-0.455698	0.104692	-4.35273	1.34454e-05	0.000294521	FALSE	1286.48	1331.86	1143.12	1291.61	1779.4	1791.04	1971.12	1391.77
ENSDARG00000070343	378.268	-0.516823	0.118796	-4.35052	1.35816e-05	0.000297089	FALSE	281.569	343.248	354.496	329.066	527.621	433.801	470.198	439.542
ENSDARG00000031136	282.581	-1.69972	0.390703	-4.35042	1.35879e-05	0.000297089	FALSE	157.476	129.295	202.754	164.214	1000.54	359.627	542.711	221.464
ENSDARG00000104508	241.144	-0.571663	0.131472	-4.34817	1.3728e-05	0.000299873	FALSE	163.837	208.904	175.636	204.303	321.632	253.842	262.395	280.222
ENSDARG00000038891	131.36	0.86194	0.198338	4.34581	1.38762e-05	0.000302828	FALSE	163.224	179.382	134.448	165.918	68.1027	76.4005	104.752	103.292
ENSDARG00000014490	432.228	-0.460008	0.105885	-4.34443	1.39638e-05	0.000304457	FALSE	385.671	364.767	397.417	347.328	554.007	531.086	482.972	490.796
ENSDARG00000052615	844.299	0.58125	0.133801	4.34413	1.39827e-05	0.000304586	FALSE	1040	1034.06	886.218	1106.8	488.112	823.89	689.133	716.084
ENSDARG00000026165	24892.9	0.267442	0.0616059	4.34118	1.41719e-05	0.000308423	FALSE	26281.2	28713.3	26809.7	26832.7	22297.6	22978.8	21479.6	23497
ENSDARG00000030756	2152.48	0.50722	0.116847	4.34087	1.41916e-05	0.000308567	FALSE	2408.21	2574.14	2525.36	2258.3	1711.61	1867.01	1277.93	2013.24
ENSDARG00000077967	3832.56	-0.359209	0.0827962	-4.33847	1.43477e-05	0.000310969	FALSE	3541.87	3705.78	3487.8	3642.41	5152.86	5033.19	4240.57	4021.21
ENSDARG00000060748	643.899	0.368875	0.0850172	4.33883	1.43246e-05	0.000310969	FALSE	686.355	684.287	731.085	628.585	588.273	535.111	496.054	498.32
ENSDARG00000086553	1371.03	-0.603576	0.139125	-4.33836	1.43551e-05	0.000310969	FALSE	1171.78	1146.85	1323.04	1442.26	2017.22	1924.04	2398.07	1386.75
ENSDARG00000044807	209.845	0.797213	0.183744	4.3387	1.43325e-05	0.000310969	FALSE	277.384	257.143	273.344	221.078	146.826	154.578	95.8097	193.71
ENSDARG00000014685	440.52	0.663771	0.153016	4.33792	1.43837e-05	0.000311303	FALSE	526.923	567.63	586.813	462.254	369.107	325.649	257.245	400.281
ENSDARG00000079414	742.594	0.408881	0.0942781	4.33696	1.44464e-05	0.000312086	FALSE	819.685	910.173	789.618	796.965	607.36	727.95	550.201	615.304
ENSDARG00000007655	122.863	1.58055	0.364427	4.33709	1.44381e-05	0.000312086	FALSE	100.789	208.154	81.9868	112.121	18.4281	82.5211	27.6245	39.7082
ENSDARG00000097533	1391.89	-0.830655	0.191612	-4.33509	1.45697e-05	0.00031446	FALSE	593.82	1092.43	912.16	997.79	1830.51	1594.5	1951.9	1019.46
ENSDARG00000019881	15714.3	-0.313088	0.0722334	-4.33439	1.46162e-05	0.000315174	FALSE	13948.3	14659.5	14396.2	14390.8	19744.4	17043.4	18863.8	15658.4
ENSDARG00000089616	271.775	0.707628	0.1633	4.33331	1.46884e-05	0.000316439	FALSE	262.627	340.968	298.487	347.601	177.012	211.318	137.996	233.888
ENSDARG00000068851	521.409	-0.824431	0.190386	-4.33033	1.48889e-05	0.000320466	FALSE	415.169	457.377	365.241	401.752	864.6	443.489	982.322	613.832
ENSDARG00000098475	5808.33	0.76368	0.176389	4.32953	1.49427e-05	0.00032133	FALSE	6007.11	6593.92	6589.78	6855.11	2358.47	5538.71	3422.25	4020.75
ENSDARG00000075083	758.219	0.387557	0.0895517	4.32775	1.50642e-05	0.000323647	FALSE	876.247	824.931	838.972	787.887	612.162	634.985	566.816	727.449
ENSDARG00000054343	132.09	-0.770966	0.178167	-4.32721	1.51009e-05	0.000324138	FALSE	137.616	106.036	122.684	118.067	258.27	181.337	221.875	167.064
ENSDARG00000057452	1959.5	-0.260779	0.0602725	-4.32666	1.51388e-05	0.000324656	FALSE	1768.21	1868.67	1901.83	1960.02	2215.24	2176.24	2405.95	2185.01
ENSDARG00000036481	1208.48	-0.652521	0.150845	-4.32576	1.52006e-05	0.000325683	FALSE	810.434	925.538	893.483	981.331	1092.68	1363.56	1983.41	1235.24
ENSDARG00000002945	464.479	-0.601628	0.139102	-4.32508	1.52473e-05	0.000326387	FALSE	324.269	353.91	416.527	348.163	572.634	421.893	658.903	534.544
ENSDARG00000004169	2312.72	0.730598	0.16895	4.32433	1.52993e-05	0.000327202	FALSE	2620.94	2952.4	3000.26	2639.14	1361.89	1923.09	1120.34	2349.49
ENSDARG00000036036	9454.4	-0.365657	0.0845873	-4.32284	1.54033e-05	0.000329126	FALSE	8794.72	9235.04	8692.15	8387.68	11834.7	10329	13061.5	10014.9
ENSDARG00000075436	328.951	0.639481	0.147951	4.32225	1.54443e-05	0.000329478	FALSE	411.316	390.706	393.328	372.015	225.135	210.405	227.309	340.11
ENSDARG00000000767	93.375	-0.938321	0.217093	-4.3222	1.54478e-05	0.000329478	FALSE	51.3875	79.6266	61.2402	89.0053	138.461	131.287	147.821	118.992
ENSDARG00000096242	631.827	1.51357	0.350225	4.32172	1.54821e-05	0.000329909	FALSE	671.315	935.838	749.551	962.25	134.481	264.05	225.479	537.078
ENSDARG00000025465	343.427	-0.838227	0.193975	-4.32132	1.55099e-05	0.000330204	FALSE	291.111	218.293	272.762	291.035	660.688	337.864	549.344	371.9
ENSDARG00000071558	245.258	-0.995973	0.23051	-4.32073	1.55514e-05	0.000330787	FALSE	208.796	157.563	136.68	211.964	484.331	290.998	433.571	216.79
ENSDARG00000095897	3001.77	-0.24289	0.0562266	-4.31984	1.56139e-05	0.000331817	FALSE	2677.71	2793.46	2672.35	2648.87	3275.68	3332.63	3139.89	3027.88
ENSDARG00000021257	7918.79	-0.262792	0.0608588	-4.31806	1.5741e-05	0.000334215	FALSE	7187.92	7404.96	7335.56	7394.39	9135.38	8171.51	9513.87	8362.03
ENSDARG00000103634	358.923	-1.17808	0.272853	-4.31764	1.57709e-05	0.000334547	FALSE	188.636	304.37	153.41	323.107	821.314	280.378	585.105	507.347
ENSDARG00000025826	913.125	-0.574237	0.133015	-4.31708	1.58105e-05	0.000335086	FALSE	744.486	722.559	787.087	848.897	1322.5	950.506	1419.51	928.468
ENSDARG00000030490	3007.04	0.356296	0.0825595	4.31563	1.59149e-05	0.000336692	FALSE	3575.4	3409.41	3074.5	3097.29	2352.08	2860.63	2641.12	2426.56
ENSDARG00000002768	298645	-0.580122	0.134419	-4.31576	1.59051e-05	0.000336692	FALSE	254463	269327	256827	258840	498898	387880	400570	266619
ENSDARG00000038882	1300.72	0.66707	0.154596	4.31493	1.59656e-05	0.00033746	FALSE	1594.21	1817.94	1610.94	1335.83	923.491	1227.73	678.148	1174.91
ENSDARG00000010108	476.945	0.547891	0.126984	4.31466	1.59847e-05	0.00033756	FALSE	563.831	498.088	612.468	551.674	311.482	425.368	337.988	445.317
ENSDARG00000042980	424.609	-0.670449	0.155479	-4.31215	1.61677e-05	0.000341118	FALSE	308.796	363.532	304.166	445.819	588.309	598.422	632.975	444.157
ENSDARG00000097944	37.4436	-1.45935	0.338455	-4.31181	1.61922e-05	0.000341329	FALSE	18.3021	19.1903	30.3891	25.3744	102.094	53.7926	58.8761	41.9763
ENSDARG00000060434	1762.17	0.55967	0.129887	4.30891	1.64063e-05	0.000345533	FALSE	2052.21	1888.08	2155.69	2076.57	1027.94	1552.04	1239.42	1722.15
ENSDARG00000100265	264.546	-1.02302	0.237494	-4.30755	1.65072e-05	0.000347346	FALSE	111.806	187.879	158.169	167.673	298.365	241.284	515.454	215.953
ENSDARG00000103519	785.512	-0.855243	0.198646	-4.30536	1.66715e-05	0.00035049	FALSE	813.021	605.32	596.904	695.673	1866.69	1100.86	1140.29	799.2
ENSDARG00000012671	359.53	-0.684869	0.159084	-4.30509	1.6692e-05	0.000350606	FALSE	323.612	319.299	300.172	301.023	666.854	422.202	532.903	380.658
ENSDARG00000053509	452.925	0.598039	0.138959	4.30371	1.67958e-05	0.000352472	FALSE	598.697	561.096	517.516	452.797	302.966	451.267	301.289	352.663
ENSDARG00000101861	622.612	-0.739572	0.171873	-4.30301	1.68491e-05	0.000353275	FALSE	461.646	390.016	421.561	555.759	606.103	742.019	1077.54	627.59
ENSDARG00000042732	1632.03	-0.509952	0.118519	-4.30271	1.68724e-05	0.000353447	FALSE	1398.06	1309.56	1447.34	1553.58	2327.95	1786.56	2392.71	1623.41
ENSDARG00000095512	52.1394	1.8571	0.43167	4.30214	1.69156e-05	0.000354038	FALSE	42.032	27.8359	35.3445	47.0479	6.97496	24.8177	4.02675	6.66952
ENSDARG00000063914	9983.59	-0.220304	0.0512151	-4.30155	1.69608e-05	0.000354352	FALSE	9234.07	9807.66	9751.84	9931.57	11120.4	11081.3	12032.3	10877.9
ENSDARG00000002779	103.084	-0.994984	0.231308	-4.30155	1.69608e-05	0.000354352	FALSE	55.2757	58.4857	85.497	55.2714	139.937	90.0704	170.824	106.529
ENSDARG00000074955	2643.51	-0.527553	0.122816	-4.29547	1.7432e-05	0.000363874	FALSE	2514.14	2274.94	2127.8	2311.08	3907.87	2980.83	3884.05	2537.55
ENSDARG00000004979	148.731	-0.754258	0.175622	-4.29479	1.74861e-05	0.000364679	FALSE	104.637	132.584	81.9086	112.896	190.774	209.367	175.232	153.913
ENSDARG00000040192	540.354	-0.586106	0.13658	-4.2913	1.77627e-05	0.000370118	FALSE	441.819	492.158	404.814	452.689	778.909	535.512	810.281	565.997
ENSDARG00000062661	1167.6	0.559569	0.130407	4.29095	1.77908e-05	0.000370377	FALSE	1445.87	1333.26	1479.53	1448.2	760.308	1248.27	826.046	1036.85
ENSDARG00000020708	6314.36	-0.354981	0.0827447	-4.29008	1.78613e-05	0.000371514	FALSE	5327.36	5918.82	5825.82	5772.94	8378.63	7449.72	6955.35	6438.01
ENSDARG00000003113	3726.86	-0.676898	0.157847	-4.28833	1.80025e-05	0.00037412	FALSE	2414.82	2575.52	2599.91	2719.5	3138.46	4138.96	5867.64	3337.05
ENSDARG00000013828	363.72	0.586631	0.136828	4.28737	1.80804e-05	0.000375408	FALSE	412.722	421.485	395.035	429.605	209.049	277.014	263.737	351.488
ENSDARG00000077901	3215.03	0.358632	0.0836948	4.285	1.82742e-05	0.000379096	FALSE	3877.93	3507.21	3368.73	3520.67	2689.96	3211.05	2512.65	2721.2
ENSDARG00000040041	2216.81	0.418229	0.097615	4.28447	1.83174e-05	0.000379484	FALSE	2266.16	2574.89	2322.98	2385.28	1816.07	1922.01	1431.96	1974.86
ENSDARG00000093345	10.7348	-3.17523	0.741119	-4.28438	1.83252e-05	0.000379484	FALSE	0.942779	5.04113	5.32236	0	33.6453	17.7962	40.5787	10.3696
ENSDARG00000045808	3556.96	0.665529	0.155412	4.28235	1.84927e-05	0.000382617	FALSE	3851.52	4396.37	4198.3	4459.19	2171.59	3726.35	1918.29	2841.51
ENSDARG00000056138	12075.2	-0.234119	0.0546823	-4.28144	1.85688e-05	0.000383853	FALSE	12240.2	11785.4	11504.8	11719.8	14372.2	13561.8	14529.4	13115.3
ENSDARG00000052118	357.817	-0.963107	0.225146	-4.27769	1.88839e-05	0.000390024	FALSE	292.142	264.79	231.97	339.526	714.545	340.852	745.183	399.749
ENSDARG00000075985	22.9847	-2.70173	0.632237	-4.2733	1.92603e-05	0.000397449	FALSE	7.73319	13.1395	6.2749	7.71962	74.5356	41.4807	97.9106	13.5209
ENSDARG00000041799	4835.29	-0.348132	0.0814751	-4.27287	1.92976e-05	0.000397869	FALSE	4350.85	4499	4479.38	4386.62	6661.53	5199.74	5616.84	5076.43
ENSDARG00000023886	799.141	0.394436	0.0923232	4.27233	1.93437e-05	0.00039847	FALSE	941.277	888.23	858.441	921.743	600.08	747.423	641.711	754.737
ENSDARG00000030753	439.621	-0.851135	0.199245	-4.2718	1.93904e-05	0.000399081	FALSE	305.836	372.983	321.055	318.386	888.703	393.889	642.103	454.33
ENSDARG00000056929	3861.89	0.377991	0.0884907	4.27154	1.94128e-05	0.000399194	FALSE	4681.13	4125.15	4534.23	4280.98	3020.83	3437.93	3098.12	3998.07
ENSDARG00000019365	270.998	0.766561	0.179489	4.27079	1.94783e-05	0.00040019	FALSE	279.065	267.818	211.501	248.782	201.27	100.24	137.227	153.742
ENSDARG00000010571	928.16	0.454947	0.106538	4.27028	1.95231e-05	0.000400762	FALSE	918.884	1012.39	1087.21	1005.67	717.269	784.175	598.741	833.255
ENSDARG00000053485	6491.96	-0.289918	0.0679077	-4.2693	1.96087e-05	0.000401817	FALSE	5785.53	5885.15	5464.81	5739.86	6876.28	7256.78	7507.07	6330.72
ENSDARG00000090444	313.649	-0.778055	0.182237	-4.26946	1.95947e-05	0.000401817	FALSE	265.718	250.211	252.887	206.149	580.244	370.694	429.861	294.602
ENSDARG00000030975	292.107	0.617199	0.144582	4.26887	1.96469e-05	0.000402107	FALSE	370.127	361.759	296.955	341.795	172.573	247.851	253.783	219.285
ENSDARG00000091471	56.1134	-1.24332	0.291262	-4.26875	1.96571e-05	0.000402107	FALSE	44.9832	30.0977	45.9602	46.1355	148.343	75.0901	82.827	89.515
ENSDARG00000004082	469.047	-0.682993	0.160033	-4.26781	1.97397e-05	0.000403446	FALSE	408.691	404.889	357.89	385.988	582.558	660.913	814.998	444.109
ENSDARG00000100917	152.895	0.666513	0.156219	4.26652	1.98549e-05	0.000405447	FALSE	172.97	183.909	200.768	170.9	88.2499	135.968	125.983	108.887
ENSDARG00000104396	326.265	-0.756229	0.177259	-4.26623	1.98805e-05	0.000405617	FALSE	254.013	239.725	232.36	269.936	581.757	379.062	401.199	322.572
ENSDARG00000056122	6582.74	0.249339	0.0584475	4.26603	1.98981e-05	0.000405624	FALSE	7041.43	7078.03	7209.1	7062.62	6011.97	6102.28	5372.87	6394.99
ENSDARG00000098777	1253.52	0.637083	0.149353	4.26563	1.99339e-05	0.000406001	FALSE	1276.06	1411.55	1262.96	1515.54	712.493	657.992	1121.01	1019.64
ENSDARG00000100602	246.939	-0.722131	0.169308	-4.26518	1.99738e-05	0.000406463	FALSE	223.286	242.528	173.546	184.121	383.355	352.103	379.785	246.352
ENSDARG00000103503	726.544	0.502285	0.117775	4.26479	2.00094e-05	0.000406508	FALSE	660.63	722.289	671.161	730.178	400.35	614.715	462.061	488.312
ENSDARG00000099634	197.262	0.936418	0.21957	4.26477	2.00106e-05	0.000406508	FALSE	208.77	300.124	231.058	192.944	92.1648	154.331	138.678	102.892
ENSDARG00000020497	2905.92	-0.357117	0.0837595	-4.2636	2.0116e-05	0.000408295	FALSE	2561.93	2700.87	2625.96	2560.98	3828.26	3321.19	3390.39	2850.17
ENSDARG00000057918	1447.01	-0.3948	0.0926236	-4.26242	2.02229e-05	0.000409758	FALSE	1362.45	1287.62	1348.7	1335.98	2064.02	1650.8	1778.75	1524.12
ENSDARG00000094328	111.239	-0.999159	0.234409	-4.26245	2.02194e-05	0.000409758	FALSE	48.44	75.9823	82.6244	69.9415	164.881	100.714	168.486	119.715
ENSDARG00000042908	67.5868	-1.51346	0.35516	-4.26134	2.03201e-05	0.000411372	FALSE	54.8748	34.3375	29.3526	48.5476	157.101	127.668	135.852	57.6984
ENSDARG00000045695	1395.68	-0.502071	0.117846	-4.26038	2.04077e-05	0.000412791	FALSE	1212.99	1229.79	1112.42	1372.99	2209.54	1585.51	1679.5	1507
ENSDARG00000101799	75.3649	1.62095	0.380494	4.26012	2.0432e-05	0.000412927	FALSE	102.421	99.7477	110.608	102.705	18.2501	58.9389	12.056	44.8845
ENSDARG00000017441	178607	-0.504044	0.11834	-4.25929	2.05075e-05	0.000414097	FALSE	162855	158031	156607	157882	271643	236879	231517	161043
ENSDARG00000009285	25184.8	-0.317492	0.0745487	-4.25886	2.05475e-05	0.000414192	FALSE	22194.8	23301.3	23352.3	23233	33209.8	27456.5	28336.4	25750.8
ENSDARG00000036722	72.6556	0.992676	0.233084	4.25888	2.05457e-05	0.000414192	FALSE	85.8488	89.9096	55.4872	59.5594	32.3792	38.4881	37.1474	38.2588
ENSDARG00000020850	239121	-0.22057	0.0518046	-4.25772	2.0652e-05	0.000415586	FALSE	217695	223348	214193	224023	272228	248173	264657	239454
ENSDARG00000043010	1259.82	0.653426	0.153463	4.25788	2.06378e-05	0.000415586	FALSE	1356.72	1334.17	1330.32	1461.94	591.333	953.479	817.953	1122.38
ENSDARG00000067607	634.564	-0.555374	0.130492	-4.25601	2.08104e-05	0.000418416	FALSE	661.624	458.73	493.708	588.829	951.295	785.472	805.677	697.442
ENSDARG00000017901	2835.48	0.484126	0.113761	4.25564	2.08451e-05	0.000418754	FALSE	3758.31	3486.33	2986.88	3136.87	2393.38	2538.19	2012.45	2613.86
ENSDARG00000093977	77.7742	-1.16907	0.274734	-4.25529	2.08777e-05	0.000419052	FALSE	70.7476	59.6596	42.5155	30.4749	161.91	80.3138	104.298	112.604
ENSDARG00000086612	149.901	-0.893322	0.209973	-4.25446	2.09552e-05	0.000420185	FALSE	103.189	106.037	130.293	133.205	238.822	208.543	291.717	139.424
ENSDARG00000100221	28.8166	-3.24865	0.763616	-4.25431	2.09699e-05	0.000420185	FALSE	2.72153	1.14633	4.77717	5.61452	12.5345	90.7455	10.2001	11.8964
ENSDARG00000055078	255.635	0.649154	0.152639	4.25287	2.1105e-05	0.000422172	FALSE	205.786	237.292	248.641	250.515	117.874	164.873	137.632	178.223
ENSDARG00000078853	443.587	0.788246	0.185341	4.25294	2.10979e-05	0.000422172	FALSE	627.012	411.138	436.301	547.162	214.4	261.085	310.608	381.128
ENSDARG00000022000	237.254	-0.485957	0.114332	-4.25039	2.13397e-05	0.000426505	FALSE	194.669	217.168	218.944	211.803	330.77	273.919	302.56	273.668
ENSDARG00000012788	324.091	-0.661017	0.155535	-4.24996	2.13805e-05	0.000426956	FALSE	237.271	258.613	253.37	213.976	505.327	295.367	380.528	343.563
ENSDARG00000057099	572.683	0.698894	0.164501	4.24857	2.15139e-05	0.000429254	FALSE	713.898	682.786	717.733	548.292	423.078	461.172	265.404	490.27
ENSDARG00000104782	5395.05	0.343613	0.0809022	4.24727	2.16392e-05	0.000431389	FALSE	5865.56	6165.41	6012.1	5934.6	4741.62	5135.14	3940.7	5077.53
ENSDARG00000002165	156.678	-0.966933	0.227672	-4.24705	2.16605e-05	0.000431448	FALSE	102.85	110.531	123.408	125.956	332.256	174.171	239.691	160.529
ENSDARG00000078725	826.275	-0.442759	0.104259	-4.24671	2.16933e-05	0.000431735	FALSE	707.821	681.392	706.016	778.031	926.214	975.706	1134.86	869.355
ENSDARG00000075825	114.259	-0.751923	0.177084	-4.24613	2.17496e-05	0.00043249	FALSE	101.532	90.9395	90.8784	94.8661	173.629	142.051	183.992	138.256
ENSDARG00000045661	59.7977	-1.01769	0.239727	-4.24518	2.18418e-05	0.000433839	FALSE	44.8172	50.9659	34.0109	51.5237	96.425	74.0763	117.089	79.4303
ENSDARG00000071304	171.082	-1.07082	0.252251	-4.24505	2.18544e-05	0.000433839	FALSE	116.081	105.107	140.019	131.181	378.348	167.043	328.17	161.551
ENSDARG00000087440	55.7448	1.95903	0.461564	4.24433	2.19244e-05	0.000434862	FALSE	102.364	78.9655	105.731	104.329	4.94737	11.4204	29.9445	53.0979
ENSDARG00000076290	6204.39	0.340267	0.0802009	4.24268	2.20862e-05	0.000437702	FALSE	6541.66	6618.21	7428.67	6683.75	5077.1	5352.5	4893.65	6213.92
ENSDARG00000012513	3242.27	-0.498043	0.117399	-4.2423	2.21241e-05	0.000438083	FALSE	2795.58	2940.75	2658.28	2826.94	4882.34	3352.04	4301.76	3313.31
ENSDARG00000077581	1524.16	0.349579	0.0824678	4.23897	2.24545e-05	0.000444251	FALSE	1722.63	1656.47	1617.23	1766.02	1337.14	1289.82	1178.4	1498.46
ENSDARG00000069471	307.372	-0.659233	0.155543	-4.23827	2.25247e-05	0.000445265	FALSE	226.894	287.342	205.122	252.444	438.33	405.432	369.041	323.975
ENSDARG00000028614	837.347	-0.430462	0.101626	-4.23574	2.27798e-05	0.000449929	FALSE	758.065	759.81	737.753	822.887	1108.9	994.109	1122.64	924.568
ENSDARG00000090486	280.633	-1.06519	0.251525	-4.23492	2.2863e-05	0.000451193	FALSE	204.636	221.261	200.916	205.122	746.496	369.801	392.367	234.147
ENSDARG00000076958	12.0422	-4.21059	0.994489	-4.23392	2.29652e-05	0.000452831	FALSE	0.958097	2.02246	2.11187	2.21493	29.6034	1.90754	79.7742	23.188
ENSDARG00000090183	1189.15	0.34026	0.0804233	4.23086	2.32799e-05	0.000458652	FALSE	1411.32	1278.1	1293.72	1301.95	1004.06	1158.11	1011.29	1004.02
ENSDARG00000100558	785.241	0.608327	0.143819	4.22982	2.33875e-05	0.000460385	FALSE	925.237	912.672	1005.43	878.295	574.762	701.953	423.057	739.892
ENSDARG00000101368	329.604	0.66929	0.15829	4.22824	2.35524e-05	0.000463243	FALSE	403.557	468.799	341.235	442.277	184.37	320.897	261.137	273.936
ENSDARG00000088140	284.141	-0.608071	0.143886	-4.22606	2.37817e-05	0.000467361	FALSE	191.847	223.685	244.064	248.984	376.84	275.857	411.942	318.992
ENSDARG00000104949	765.028	-0.575125	0.136115	-4.2253	2.38623e-05	0.000468202	FALSE	629.592	629.835	627.996	625.684	1128.07	845.522	1075.41	698.638
ENSDARG00000041540	246.048	-1.87842	0.444567	-4.22528	2.38643e-05	0.000468202	FALSE	39.3396	68.6405	53.5847	25.393	128.782	255.249	241.655	62.8223
ENSDARG00000034403	39.1721	-1.53009	0.362162	-4.22487	2.39079e-05	0.000468666	FALSE	9.47919	12.0921	14.833	22.1228	38.5084	36.7385	56.8772	35.6469
ENSDARG00000076624	353.84	1.12656	0.266721	4.22374	2.4028e-05	0.000470629	FALSE	387.698	429.986	384.927	435.375	79.7095	321.536	149.346	199.424
ENSDARG00000039534	180.98	0.613751	0.145351	4.22254	2.41561e-05	0.000472743	FALSE	227.7	208.858	252.66	214.3	164.345	143.843	116.686	165.005
ENSDARG00000042658	913.734	0.447113	0.105908	4.2217	2.42463e-05	0.000474115	FALSE	862.473	1088.03	875.322	956.956	594.028	775.266	730.834	674.528
ENSDARG00000074519	317.934	1.19038	0.281983	4.22146	2.42725e-05	0.000474231	FALSE	452.737	402.668	327.133	478.092	74.263	275.048	127.826	249.469
ENSDARG00000068995	8365.65	-0.504889	0.119655	-4.21956	2.44782e-05	0.000477853	FALSE	6860.37	7690.31	7979.27	7562.7	14046.9	9783.28	9733.35	9140.81
ENSDARG00000101431	458.984	-0.433669	0.102843	-4.2168	2.47797e-05	0.000483338	FALSE	412.719	414.139	392.35	428.754	606.549	480.825	564.492	573.294
ENSDARG00000054033	294.566	-0.565045	0.134023	-4.21603	2.48644e-05	0.000484588	FALSE	209.143	243.265	241.679	263.873	367.685	327.85	387.362	333.53
ENSDARG00000067920	404.614	0.507343	0.120379	4.21455	2.50273e-05	0.000487358	FALSE	497.837	397.925	423.451	417.05	270.977	286.133	290.737	370.967
ENSDARG00000002663	636.043	-0.450605	0.106928	-4.21409	2.50784e-05	0.000487659	FALSE	485.285	576.498	551.219	551.025	768.644	682.144	845.004	661.138
ENSDARG00000054641	302.705	1.13054	0.26828	4.21404	2.50842e-05	0.000487659	FALSE	414.841	416.076	353.331	422.602	84.4483	311.887	149.431	188.058
ENSDARG00000068288	64.3348	-1.66588	0.395351	-4.21366	2.51268e-05	0.000488082	FALSE	31.3964	42.1708	26.649	35.6913	182.796	48.2074	148.392	51.1831
ENSDARG00000043137	311.536	0.708741	0.168216	4.21328	2.51688e-05	0.000488495	FALSE	429.701	466.456	481.293	379.268	274.704	280.168	183.557	335.702
ENSDARG00000009727	92.3791	-0.814565	0.193458	-4.21055	2.54748e-05	0.000494027	FALSE	66.0702	67.5044	80.6086	67.0358	148.939	132.197	111.561	103.256
ENSDARG00000007869	726.665	0.449177	0.106684	4.21036	2.54963e-05	0.000494036	FALSE	785.913	876.833	752.891	848.217	539.711	626.169	517.315	704.292
ENSDARG00000069804	96.9533	-0.913535	0.216991	-4.21001	2.55365e-05	0.000494407	FALSE	69.1867	78.5174	65.4744	75.675	165.986	159.3	109.913	110.132
ENSDARG00000070654	1025.52	-0.375838	0.0892812	-4.20959	2.55833e-05	0.000494904	FALSE	855.4	864.567	919.266	916.481	1244.3	1138.27	1257.58	976.838
ENSDARG00000076299	412.481	0.541571	0.128712	4.20763	2.58062e-05	0.000498806	FALSE	489.633	407.309	479.514	492.725	253.836	338.082	299.179	390.049
ENSDARG00000099184	1273.97	0.388502	0.0923475	4.20696	2.58824e-05	0.000499869	FALSE	1364.26	1292.67	1464.38	1491.8	1021.81	1147.57	919.279	1196.2
ENSDARG00000055753	337.526	1.10484	0.262645	4.20658	2.59259e-05	0.000500298	FALSE	392.569	453.973	536.496	409.461	160.114	216.361	114.108	344.214
ENSDARG00000098465	7757.89	-0.35014	0.0832716	-4.2048	2.61317e-05	0.000503855	FALSE	6932.92	7226.82	6433.89	7548.95	9106.97	9832.74	9356.42	7580.6
ENSDARG00000098114	756.464	-0.644169	0.153226	-4.20406	2.6217e-05	0.000505085	FALSE	506.205	708.506	615.271	688.21	1177.3	846.529	1164.09	748.91
ENSDARG00000058734	1228.07	-0.525364	0.124995	-4.20309	2.63292e-05	0.000506832	FALSE	980.687	928.154	1018.35	933.751	1744.25	1330.2	1419.79	1067.28
ENSDARG00000031248	167.902	-0.607465	0.144688	-4.19845	2.68745e-05	0.000516905	FALSE	131.915	139.22	160.111	132.578	244.132	191.273	235.14	189.55
ENSDARG00000089320	58.1864	-1.23966	0.295312	-4.1978	2.69519e-05	0.000517969	FALSE	36.423	44.3543	38.7001	32.9358	121.952	53.3762	115.625	69.6624
ENSDARG00000036162	16336.8	0.391134	0.0931915	4.1971	2.70357e-05	0.000519157	FALSE	17748.4	17864.3	17610.8	16629	14003.4	13839.5	10877.5	14544.4
ENSDARG00000073771	603.627	0.37004	0.088193	4.1958	2.7191e-05	0.000521712	FALSE	700.056	609.256	668.519	649.512	511.007	545.299	452.204	524.683
ENSDARG00000059026	24.3848	2.09181	0.498606	4.19532	2.72484e-05	0.000522387	FALSE	26.7505	40.3503	16.8601	19.8887	4.923	0.950961	9.94713	8.20621
ENSDARG00000076773	96.0392	-1.20022	0.286102	-4.19509	2.72764e-05	0.000522497	FALSE	47.5138	49.1883	65.1358	44.1809	120.473	172.482	121.074	59.9471
ENSDARG00000077415	8.01374	-4.77047	1.13821	-4.1912	2.77489e-05	0.000531115	FALSE	1.91584	0	1.05338	0	45.3014	8.58489	19.9187	9.71676
ENSDARG00000052411	244.064	0.938519	0.223945	4.19085	2.7791e-05	0.000531488	FALSE	388.131	331.537	180.306	410.267	135.892	210.919	159.26	173.474
ENSDARG00000058480	238.759	0.751008	0.179339	4.18765	2.81858e-05	0.000538602	FALSE	295.689	241.425	326.639	272.887	159.441	193.276	111.932	209.071
ENSDARG00000007891	408.204	-0.785825	0.187669	-4.1873	2.82294e-05	0.000538996	FALSE	315.934	286.847	336.508	366.804	810.756	524.797	553.605	365.349
ENSDARG00000074684	187.361	0.862882	0.206191	4.18487	2.85323e-05	0.000544337	FALSE	174.392	216.15	188.592	183.129	58.8956	140.285	106.888	112.452
ENSDARG00000090526	170.404	-1.07982	0.258042	-4.18469	2.85557e-05	0.000544341	FALSE	114.45	122.057	84.8229	149.493	295.105	152.263	330.484	216.887
ENSDARG00000058270	811.642	0.421763	0.100801	4.18413	2.86258e-05	0.000545235	FALSE	824.052	828.568	847.141	872.185	562.891	576.473	640.76	732.81
ENSDARG00000101413	1261.34	-0.284265	0.0679674	-4.18237	2.88486e-05	0.000548589	FALSE	1154.63	1155.6	1111.81	1166.41	1434.74	1304.24	1443.28	1404.86
ENSDARG00000034943	361.454	0.717465	0.171545	4.18237	2.88481e-05	0.000548589	FALSE	405.491	393.899	409.76	425.858	211.069	171.921	267.201	341.036
ENSDARG00000009401	1133.14	0.584482	0.139784	4.18132	2.89819e-05	0.000550679	FALSE	1088.65	1157.25	1013.33	1338.18	674.275	594.084	825.015	968.755
ENSDARG00000093244	961.377	-0.58557	0.140083	-4.18015	2.91312e-05	0.000552622	FALSE	831.748	861.041	901.802	873.23	1615.18	1161.8	1498.48	931.434
ENSDARG00000059741	337.121	-0.713165	0.170602	-4.18027	2.91158e-05	0.000552622	FALSE	288.444	273.079	264.553	300.57	628.803	447.961	410.666	361.375
ENSDARG00000101037	302.708	0.700457	0.167611	4.17906	2.92717e-05	0.000554841	FALSE	351.65	334.048	438.546	291.543	211.466	218.55	160.153	279.485
ENSDARG00000004757	40769.4	-0.322884	0.0772811	-4.17804	2.94031e-05	0.000556883	FALSE	36011.9	38653.5	38106.8	38459.4	52151.8	43837.3	51338.5	41840.3
ENSDARG00000020718	256.4	0.858602	0.205552	4.17705	2.95312e-05	0.000558408	FALSE	310.39	274.967	311.76	274.855	108.706	236.594	119.948	180.62
ENSDARG00000097608	167.849	-2.49673	0.597716	-4.17711	2.95231e-05	0.000558408	FALSE	26.0111	41.4112	40.8651	39.7157	187.493	492.846	108.697	46.4768
ENSDARG00000010785	6182.56	-0.552836	0.132393	-4.17572	2.97042e-05	0.000560777	FALSE	5141.28	5809.24	5148.84	5679.22	9437.27	6702.76	9766.53	6043.95
ENSDARG00000094045	395.876	0.894057	0.214108	4.17573	2.97034e-05	0.000560777	FALSE	400.308	360.09	356.122	385.126	163.36	302.809	132.394	209.401
ENSDARG00000070164	1760.73	-0.284178	0.0680648	-4.17512	2.97834e-05	0.00056137	FALSE	1629.62	1623.97	1610.41	1685.02	2084.2	1916.44	2136.27	1840.4
ENSDARG00000100443	523.668	-0.504222	0.120763	-4.17529	2.97604e-05	0.00056137	FALSE	459.537	407.488	426.488	474.523	654.424	609.374	720.511	525.361
ENSDARG00000102076	135.155	-1.02721	0.246096	-4.17402	2.99271e-05	0.000563626	FALSE	89.2959	114.981	98.0837	98.224	154.444	205.635	325.136	131.716
ENSDARG00000039335	3854.98	-0.319562	0.0765989	-4.17188	3.02092e-05	0.000568484	FALSE	3723.77	3607.34	3712.03	3610.89	5092.79	4141.7	4895.06	4161.3
ENSDARG00000098222	58.028	-6.09475	1.46127	-4.17087	3.03445e-05	0.000570574	FALSE	2.76973	0	6.24261	1.2813	277.207	289.643	102.584	3.40671
ENSDARG00000044861	15863.3	0.526282	0.126198	4.17029	3.04213e-05	0.000571561	FALSE	19788	17164.1	22359.2	20929.3	13871.5	12917.3	12406.2	16516.8
ENSDARG00000077828	365.958	-0.497457	0.119344	-4.16825	3.06941e-05	0.000576224	FALSE	314.172	328.427	323.029	303.188	483.347	387.832	531.164	390.575
ENSDARG00000037967	730.419	-0.590429	0.141676	-4.16746	3.08012e-05	0.000577775	FALSE	615.065	595.052	601.94	657.094	1214.01	699.596	969.29	837.346
ENSDARG00000101479	37.6797	-1.81807	0.436793	-4.16233	3.15017e-05	0.000590443	FALSE	15.8347	14.1442	17.0843	15.4118	111.936	35.5161	30.5386	42.9854
ENSDARG00000076779	7415.93	-0.3087	0.0742045	-4.16013	3.18072e-05	0.000595694	FALSE	6521.18	6552.88	6322.61	7272.7	7708.91	8404.93	9082.73	7834.93
ENSDARG00000036695	2136.06	-0.328396	0.0789847	-4.15772	3.21445e-05	0.000601531	FALSE	2050.3	2075.08	1805.24	2004.37	2425.4	2422.45	2820.09	2297.18
ENSDARG00000091150	4999.26	0.670623	0.161321	4.15707	3.22356e-05	0.000602756	FALSE	6212.68	5810.31	6416.41	5647.1	3573.01	4441.99	2311.38	4804.32
ENSDARG00000028824	110.285	-1.24868	0.300437	-4.15622	3.23562e-05	0.000604531	FALSE	53.0263	62.5385	104.143	82.773	236.766	164.89	210.216	104.441
ENSDARG00000037804	268.337	-0.858817	0.206675	-4.1554	3.24725e-05	0.000606222	FALSE	205.075	222.03	217.677	206.504	576.34	305.445	410.799	253.348
ENSDARG00000103725	378.453	0.486946	0.117191	4.15516	3.25063e-05	0.000606372	FALSE	459.534	481.074	461.824	501.565	308.745	362.132	283.754	401.271
ENSDARG00000053326	473.531	0.491409	0.11827	4.15496	3.25344e-05	0.000606414	FALSE	590.634	541.388	517.574	536.147	316.071	394.923	366.862	473.803
ENSDARG00000060927	200.269	-1.0749	0.258743	-4.15433	3.26242e-05	0.000607607	FALSE	152.226	162.612	168.68	130.171	374.955	225.793	480.977	212.171
ENSDARG00000024964	619.027	0.481972	0.116064	4.15266	3.28636e-05	0.000611581	FALSE	753.095	689.836	674.958	798.146	423.328	485.552	578.193	598.079
ENSDARG00000051756	1173.95	-0.421091	0.101478	-4.14957	3.33097e-05	0.000619392	FALSE	897.706	1124.35	923.981	1071.41	1407.22	1484.35	1331.41	1158.22
ENSDARG00000039452	4015.42	0.176123	0.0424526	4.1487	3.34364e-05	0.000620766	FALSE	4218.07	4247.24	4173.6	4207.25	3708.12	3821.78	3663.67	3717.71
ENSDARG00000008983	160.165	0.576932	0.139062	4.14874	3.34308e-05	0.000620766	FALSE	184.426	186.368	198.404	204.851	116.525	125.932	121.636	149.689
ENSDARG00000097169	15.5085	-2.22859	0.537473	-4.14643	3.37704e-05	0.000626471	FALSE	8.62347	7.06444	3.15503	7.73031	26.5562	48.6722	34.3831	15.6929
ENSDARG00000026820	2536.68	0.559229	0.134895	4.14567	3.38826e-05	0.000628057	FALSE	3045.25	2807.44	2716.82	2929.2	1466.51	2632.51	1873.48	1831.83
ENSDARG00000069453	184.244	-0.828769	0.200023	-4.14337	3.42235e-05	0.000633797	FALSE	115.573	135.862	147.923	117.849	312.946	180.74	253.538	172.854
ENSDARG00000094491	24.6986	-1.83933	0.443936	-4.14322	3.42462e-05	0.000633797	FALSE	11.8438	22.2224	7.35197	9.20678	52.5436	66.2904	40.2781	25.8116
ENSDARG00000031046	82.9799	-0.974641	0.235261	-4.14281	3.4308e-05	0.000634442	FALSE	50.8769	63.3157	49.6461	60.1986	131.806	108.857	130.142	70.7532
ENSDARG00000054929	716.9	0.63078	0.152268	4.14257	3.43432e-05	0.000634592	FALSE	795.167	926.601	934.263	775.086	560.415	622.098	363.816	668.482
ENSDARG00000001452	169.386	-1.39121	0.335887	-4.14191	3.4443e-05	0.000635938	FALSE	109.574	92.1542	95.4296	154.741	393.171	170.814	483.755	134.066
ENSDARG00000017312	1510.85	-0.252465	0.0609655	-4.14112	3.45619e-05	0.000637132	FALSE	1495.94	1396.5	1563.22	1412.39	1777.71	1716.59	1784.63	1712.95
ENSDARG00000078738	8.85523	-3.33635	0.805637	-4.14125	3.45413e-05	0.000637132	FALSE	4.82092	2.02087	1.0478	1.10346	35.3438	25.9641	25.3734	6.00073
ENSDARG00000069189	142.253	-1.27725	0.308515	-4.14	3.47311e-05	0.000639748	FALSE	100.912	137.973	85.3089	67.132	362.257	150.277	253.147	184.082
ENSDARG00000043066	355.259	-0.558865	0.135068	-4.13765	3.50874e-05	0.000645806	FALSE	326.068	300.918	308.389	286.92	534.316	358.611	508.902	400.684
ENSDARG00000102472	1148.54	0.606294	0.146545	4.13725	3.51495e-05	0.000646442	FALSE	1287.35	1278.75	1286.57	1260.71	672.176	1113.81	650.231	922.164
ENSDARG00000030687	2335.04	-0.37182	0.0898964	-4.13609	3.53268e-05	0.000649132	FALSE	2224.29	1960.95	2124.93	2134.86	2578.86	3188.49	2755.56	2408.17
ENSDARG00000090524	50.314	-1.21238	0.293133	-4.13594	3.53509e-05	0.000649132	FALSE	49.024	44.4267	29.3828	20.9697	79.576	68.0268	113.176	74.1186
ENSDARG00000077785	1472.54	-0.504471	0.122022	-4.13425	3.56109e-05	0.000653394	FALSE	1218.06	1391.25	1362.68	1144.68	2116.22	1614.22	2060.6	1467.97
ENSDARG00000088343	128.65	0.737161	0.178333	4.13363	3.57083e-05	0.000654671	FALSE	184.325	152.554	143.383	156.605	87.3107	110.718	72.4896	111.056
ENSDARG00000004282	551.549	0.505329	0.122281	4.1325	3.58832e-05	0.000657364	FALSE	720.14	637.893	639.082	596.252	367.75	445.153	444.336	566.693
ENSDARG00000093768	1297.71	-0.530176	0.128308	-4.13207	3.59515e-05	0.000658102	FALSE	1195.15	1229.71	1252.38	1161.18	2298.33	1365.37	1625.03	1699.7
ENSDARG00000063535	5290.17	0.507966	0.122941	4.13179	3.59953e-05	0.000658391	FALSE	6306.3	5753.2	5786.8	5811.97	4239.59	4669.01	2950.41	4777.08
ENSDARG00000044301	1108.95	-0.329774	0.0798303	-4.13093	3.61293e-05	0.000659816	FALSE	956.758	1027.07	1023.28	1037.19	1428.73	1189.05	1311.38	1156.09
ENSDARG00000042977	645.682	-0.822113	0.199013	-4.13094	3.61277e-05	0.000659816	FALSE	524.112	460.452	542.372	565.032	1337.84	671.045	1053.08	638.03
ENSDARG00000042245	14969.3	-0.443892	0.107478	-4.13007	3.62658e-05	0.000661794	FALSE	11971.5	12957.7	11696	13254.9	20731.7	16662.3	17136.6	13323.8
ENSDARG00000015206	4286.93	0.357105	0.0864892	4.12889	3.64511e-05	0.00066466	FALSE	4937.04	4676.62	4670.17	4615.12	3613.22	4018.41	3071.7	4050.54
ENSDARG00000034268	2644.29	-0.437109	0.105876	-4.12851	3.65115e-05	0.000665245	FALSE	2515.21	2324.65	2492.09	2193.31	3897.39	2814.38	3435.74	2752.54
ENSDARG00000026225	1151.38	0.370456	0.0897691	4.12676	3.67903e-05	0.000669805	FALSE	1252.99	1277.5	1324.76	1240.1	1031.06	1002.54	820.46	1085.92
ENSDARG00000029856	627.058	0.44915	0.108868	4.12562	3.69732e-05	0.000672128	FALSE	630.497	748.839	755.417	676.424	478.179	558.815	441.558	578.449
ENSDARG00000060169	242.938	-0.728419	0.17656	-4.12561	3.69751e-05	0.000672128	FALSE	188.432	202.822	235.503	187.249	482.671	266.021	298.515	302.389
ENSDARG00000015559	555.753	-0.715893	0.173535	-4.12536	3.70149e-05	0.000672332	FALSE	472.554	457.196	507.828	428.45	898.854	489.813	968.232	708.578
ENSDARG00000102632	22581.6	-0.277159	0.0672029	-4.12422	3.72001e-05	0.000674133	FALSE	21984.2	21659.1	23926.2	23644.3	29866.1	25180.2	27465.8	28019.1
ENSDARG00000036005	515.887	0.404743	0.0981316	4.1245	3.71547e-05	0.000674133	FALSE	567.461	532.29	532.273	568.149	436.819	385.274	411.241	428.051
ENSDARG00000007377	1530.45	-1.28852	0.312419	-4.12432	3.71835e-05	0.000674133	FALSE	991.422	1056.83	1105.76	1045.73	4407.51	1947.5	2547.45	1357.56
ENSDARG00000052104	370.18	-0.488239	0.118399	-4.12366	3.72895e-05	0.000674712	FALSE	266.913	340.974	359.721	342.975	455.518	463.148	515.614	403.864
ENSDARG00000077425	138.257	0.732604	0.177653	4.12379	3.72682e-05	0.000674712	FALSE	161.569	196.069	191.202	153.224	91.1519	99.4704	98.8162	131.506
ENSDARG00000076128	3594.37	-0.30429	0.0738117	-4.12252	3.74754e-05	0.000677555	FALSE	3403.86	3374.09	3361.49	3432.24	4717.2	4006.46	4346.1	3693.44
ENSDARG00000102138	309.761	-0.46406	0.112606	-4.12109	3.77087e-05	0.000681249	FALSE	242.25	263.532	228.754	283.637	387.062	352.615	353.111	312.981
ENSDARG00000070721	267.95	-0.618563	0.150113	-4.12066	3.77787e-05	0.00068199	FALSE	261.482	210.119	235.979	214.23	311.191	403.903	396.682	304.998
ENSDARG00000039881	1464.88	-0.44693	0.108497	-4.11927	3.80066e-05	0.000685578	FALSE	1258.36	1261.41	1303.49	1376.68	1771.75	1683.35	2186.87	1447.74
ENSDARG00000018192	4985.64	0.515592	0.125178	4.11886	3.80748e-05	0.000686281	FALSE	6165.96	6649.58	5450.97	5195.54	4350.36	4474.09	3117.69	4472.04
ENSDARG00000075282	2398.87	-0.431115	0.104678	-4.11849	3.81364e-05	0.000686865	FALSE	2178.77	2346.06	1999.63	2257.2	3132.46	2754.38	3460.99	2494.63
ENSDARG00000098588	368.225	-0.537537	0.130526	-4.11825	3.81759e-05	0.000687049	FALSE	315.804	294.321	278.784	307.169	510.473	395.211	488.658	345.099
ENSDARG00000079438	714.001	-0.515025	0.125117	-4.11634	3.84943e-05	0.000691721	FALSE	565.691	667.832	648.756	601.021	1113.34	813.835	905.268	718.986
ENSDARG00000100960	19.2116	-1.86445	0.452926	-4.11646	3.84731e-05	0.000691721	FALSE	17.9818	6.04569	7.42566	7.74243	43.4709	31.0284	42.4154	27.4524
ENSDARG00000095538	689.441	0.41747	0.101427	4.11597	3.85559e-05	0.000692297	FALSE	737.045	777.733	762.77	827.397	503.564	633.177	518.13	666.45
ENSDARG00000034541	828.807	-0.536793	0.130468	-4.11436	3.88255e-05	0.000696607	FALSE	723.658	714.736	658.273	728.073	1123.53	878.335	1270.22	827.624
ENSDARG00000097804	762.265	0.494562	0.12025	4.11278	3.9092e-05	0.000700852	FALSE	937.465	883.011	945.155	913.48	515.843	635.291	632.373	823.531
ENSDARG00000019130	699.378	-0.501111	0.121851	-4.1125	3.91389e-05	0.000701159	FALSE	629.198	619.165	590.9	682.866	985.499	715.89	1025.41	842.667
ENSDARG00000097877	1926.08	0.612887	0.149104	4.11046	3.94878e-05	0.00070687	FALSE	2049.86	2000.95	2112.41	2295.31	1056.8	1751.56	1056.03	1664.68
ENSDARG00000102059	123	-2.22962	0.542855	-4.10721	4.00469e-05	0.000716334	FALSE	42.1761	59.8088	52.4287	54.7133	407.414	155.245	372.175	46.2705
ENSDARG00000056259	2520.94	-0.243739	0.0593502	-4.10679	4.01195e-05	0.000717086	FALSE	2371.97	2358.99	2120.12	2329.09	2689.76	2780.13	2786.48	2616.32
ENSDARG00000070213	92.7952	0.818257	0.199257	4.10653	4.01647e-05	0.000717348	FALSE	127.536	86.802	118.776	112.625	49.1642	66.8692	63.3474	72.5192
ENSDARG00000022968	3421.29	-0.440483	0.107313	-4.10467	4.04893e-05	0.000722596	FALSE	3183.75	3078.91	2903.74	3327.37	4838.04	3929.47	4826.97	3364.25
ENSDARG00000017121	1331.42	-0.434843	0.105958	-4.1039	4.0625e-05	0.000724041	FALSE	1211.5	1133.6	1104.98	1379.59	1917.69	1443.71	1728.07	1440.22
ENSDARG00000071331	23631.9	-0.610248	0.148701	-4.10386	4.06318e-05	0.000724041	FALSE	22792.9	21021.5	17591.1	21043.7	38391.8	33429.1	33476.1	20567.1
ENSDARG00000070843	1581.71	-0.367548	0.0895769	-4.10316	4.07549e-05	0.000725683	FALSE	1465.36	1476.84	1336.33	1380.04	1945.66	1668.62	2088.1	1599.88
ENSDARG00000013719	200.303	0.788307	0.19223	4.10086	4.11612e-05	0.00073181	FALSE	217.985	249.141	253.648	237.604	111.938	189.556	112.873	140.62
ENSDARG00000074501	64.2753	-1.22739	0.299288	-4.10101	4.11342e-05	0.00073181	FALSE	31.6954	50.4786	44.0986	38.6343	125.787	92.845	122.21	46.3958
ENSDARG00000053488	26.4993	-1.9907	0.485492	-4.10036	4.12499e-05	0.000732833	FALSE	15.1874	8.96962	13.4598	19.6055	91.1285	36.9029	70.6029	28.5461
ENSDARG00000042689	229.694	0.528389	0.128875	4.10001	4.13141e-05	0.000733418	FALSE	287.71	240.224	262.758	257.266	161.252	154.777	204.527	204.115
ENSDARG00000052322	302.463	-0.754882	0.184151	-4.09925	4.14483e-05	0.000735247	FALSE	213.456	234.417	268.822	234.871	591.375	346.952	368.852	300.296
ENSDARG00000017676	3407.76	-0.580259	0.141572	-4.09868	4.15506e-05	0.000736505	FALSE	2935.83	2842.98	3085.25	3090.17	5531.87	3494.08	5405.96	3442.83
ENSDARG00000079647	532.178	-0.560334	0.136721	-4.09839	4.16039e-05	0.000736894	FALSE	381.292	376.711	349.051	385.06	502.696	674.938	598.674	426.405
ENSDARG00000054916	614.523	-0.599884	0.146444	-4.09633	4.19758e-05	0.000742921	FALSE	501.289	531.138	439.594	557.259	725.879	728.693	985.23	636.562
ENSDARG00000018898	2274	-0.476037	0.116246	-4.0951	4.21992e-05	0.000745752	FALSE	2004.99	2114.9	1862.72	1894.73	2986.2	2539.88	3311.14	2123.08
ENSDARG00000053131	58.7299	-1.77592	0.433652	-4.09526	4.21693e-05	0.000745752	FALSE	28.8797	35.3471	35.6439	38.6178	260.204	93.1043	66.114	55.4485
ENSDARG00000103589	237.831	-0.507937	0.124045	-4.09478	4.22567e-05	0.000746207	FALSE	182.235	161.145	168.252	160.578	242.715	219.801	257.998	236.181
ENSDARG00000102899	65.4976	-1.92789	0.470856	-4.09444	4.23184e-05	0.000746735	FALSE	46.805	22.6421	23.9001	25.0703	146.356	72.2329	204.96	27.9826
ENSDARG00000005606	713.558	0.355648	0.0868675	4.09415	4.23723e-05	0.000747126	FALSE	822.102	794.087	774.958	726.867	584.326	635.285	546.106	669.768
ENSDARG00000101794	826.732	-0.511103	0.124873	-4.09298	4.25858e-05	0.000750328	FALSE	686.181	722.516	666.818	708.946	1174.79	936.664	1111.33	749.068
ENSDARG00000096717	338.62	-0.909936	0.222402	-4.0914	4.28772e-05	0.000754817	FALSE	282.934	266.606	270.531	211.859	754.185	351.167	520.729	315.4
ENSDARG00000088263	75.3501	-1.51532	0.37038	-4.09125	4.29049e-05	0.000754817	FALSE	35.7928	54.7041	20.2759	44.4606	50.8872	152.01	167.062	77.0622
ENSDARG00000029011	1331.95	-0.462268	0.113005	-4.09069	4.30091e-05	0.000755599	FALSE	978.959	1076.23	967.609	1097.28	1457.07	1520.95	1607.27	1093.94
ENSDARG00000004647	393.107	-0.500911	0.122452	-4.09067	4.30136e-05	0.000755599	FALSE	318.056	316.161	329.964	416.98	517.239	441.21	548.062	446.892
ENSDARG00000077157	1051.4	0.567674	0.138852	4.08834	4.34466e-05	0.000762066	FALSE	1170.01	1161.81	1042.24	1394.36	669.204	981.489	641.503	924.955
ENSDARG00000092823	19.9146	1.88681	0.461502	4.08842	4.34325e-05	0.000762066	FALSE	24.7222	19.1523	23.2575	28.7532	4.93143	1.89094	7.22724	11.1595
ENSDARG00000068996	2135.19	-0.517738	0.126713	-4.08592	4.3903e-05	0.000769498	FALSE	1869.46	1998.17	2022.7	1804.4	3679.93	2604.04	2486.09	2250.37
ENSDARG00000061375	2168.9	-0.600869	0.147089	-4.08506	4.40648e-05	0.000771757	FALSE	1272.96	1427.86	1264.15	1575.35	1684.45	2514.94	2564.03	1640
ENSDARG00000079839	457.017	-0.532409	0.130356	-4.08427	4.42151e-05	0.000773813	FALSE	409.057	402.218	406.56	402.386	691.104	533.752	669.896	451.51
ENSDARG00000056742	2760.23	0.456628	0.111842	4.08279	4.44985e-05	0.000778194	FALSE	3157.7	3096.52	3179.1	3231.15	2027.16	2535.88	1876.47	2785.86
ENSDARG00000053493	1498.58	-0.476645	0.116752	-4.08254	4.45454e-05	0.000778434	FALSE	1066.7	1185.2	1283.3	1122.31	1915.68	1387.2	1800.67	1379.36
ENSDARG00000073985	172.182	0.811197	0.198719	4.08214	4.46225e-05	0.000779203	FALSE	190.262	206.559	186.674	152.637	91.8775	116.615	69.4927	140.244
ENSDARG00000037012	4258.7	-0.415404	0.10177	-4.08181	4.46867e-05	0.000779744	FALSE	4135.76	4277.59	3893.2	4015.64	6581.28	5059.09	5649.75	4482.89
ENSDARG00000098376	806.664	0.579704	0.142031	4.08154	4.4739e-05	0.000779769	FALSE	793.069	934.644	845.065	1023.55	461.151	709.817	566.513	666.899
ENSDARG00000068515	781.238	-0.787317	0.192903	-4.08141	4.47625e-05	0.000779769	FALSE	430.584	508.374	310.317	550.619	661.898	952.087	953.795	536.572
ENSDARG00000096577	73.6383	-1.77671	0.435332	-4.08128	4.47876e-05	0.000779769	FALSE	43.4538	42.4463	53.3795	58.4642	301.222	193.648	135.965	47.296
ENSDARG00000040163	542.478	0.506947	0.124223	4.08096	4.4851e-05	0.000780294	FALSE	629.538	682.148	647.682	660.282	452.682	530.877	344.877	513.823
ENSDARG00000005463	881.952	-0.439446	0.107696	-4.08042	4.49554e-05	0.000780954	FALSE	722.804	775.901	736.815	725.681	1240.02	990.65	928.768	859.919
ENSDARG00000062187	301.36	0.573147	0.140458	4.08056	4.49267e-05	0.000780954	FALSE	348.786	321.061	376.635	308.461	188.372	246.214	195.005	279.522
ENSDARG00000104251	673.957	0.421562	0.103322	4.08008	4.502e-05	0.000781223	FALSE	787.675	777.517	777.726	794.168	504.589	643.235	510.916	680.482
ENSDARG00000071021	1454.89	-0.612925	0.150227	-4.07999	4.50373e-05	0.000781223	FALSE	871.072	842.53	891.952	917.647	1372.66	1121.04	1856.48	1039.02
ENSDARG00000039453	117.692	-0.751226	0.184144	-4.07957	4.51193e-05	0.000782069	FALSE	68.2185	78.751	110.219	79.4707	125.77	158.004	153	129.487
ENSDARG00000076448	417.753	0.81522	0.199908	4.07798	4.5428e-05	0.000786839	FALSE	324.752	333.177	367.401	359.827	122.823	285.358	210.94	168.406
ENSDARG00000090912	1926.66	-0.429128	0.105348	-4.07342	4.63268e-05	0.000801815	FALSE	1803.65	1751.67	1732.69	1756.92	2569.78	2118.66	2847.86	1952.22
ENSDARG00000027016	2220.07	0.216729	0.053213	4.07286	4.64386e-05	0.000803159	FALSE	2322.65	2324.47	2283.01	2345.16	1968.9	2001.64	2030.18	1980.83
ENSDARG00000104470	586.815	-0.500961	0.12305	-4.07121	4.67692e-05	0.000808281	FALSE	478.448	580.455	450.917	525.346	664.903	839.613	789.012	588.688
ENSDARG00000010844	1303.02	0.411843	0.101171	4.07075	4.6861e-05	0.000809274	FALSE	1467.38	1446.24	1350.1	1346.06	913.104	1088.72	936.501	1274.71
ENSDARG00000022509	1157.63	-0.364007	0.089439	-4.06989	4.70359e-05	0.000810463	FALSE	1055.62	1160.98	1110.25	1077.36	1535.56	1457.86	1475.64	1203.33
ENSDARG00000104375	2501.23	-0.399541	0.0981681	-4.06997	4.70196e-05	0.000810463	FALSE	2112.13	2174.79	2079.2	2338.46	3120.44	2650.15	3314.99	2398.64
ENSDARG00000088315	463.377	0.579869	0.142483	4.06973	4.70678e-05	0.000810463	FALSE	495.652	607.303	543.945	551.889	328.335	299.478	352.798	486.691
ENSDARG00000069290	240.314	-0.621015	0.152579	-4.07011	4.69907e-05	0.000810463	FALSE	183.867	176.743	210.365	216.203	364.757	244.411	347.445	254.261
ENSDARG00000063539	129.118	-0.970073	0.238399	-4.06911	4.71926e-05	0.000812017	FALSE	69.2103	129.241	97.5928	67.3238	201.396	151.384	215.487	144.494
ENSDARG00000090600	202.597	-1.01852	0.250316	-4.06893	4.72289e-05	0.000812046	FALSE	143.448	169.497	144.268	132.567	451.77	236.123	327.417	181.387
ENSDARG00000007769	86.1855	-3.10076	0.762139	-4.0685	4.7316e-05	0.00081295	FALSE	16.8385	42.0428	19.3385	14.2396	518.996	47.2233	114.138	110.212
ENSDARG00000088835	542.852	0.33429	0.0821796	4.06779	4.74601e-05	0.00081483	FALSE	588.003	538.524	607.87	569.02	471.787	464.329	423.199	467.616
ENSDARG00000017454	1738.12	0.298158	0.0733189	4.06659	4.77054e-05	0.000818443	FALSE	1885.14	1758.61	1848.55	1718.15	1384.25	1543.45	1347.39	1587.2
ENSDARG00000068863	162.752	0.819666	0.201576	4.06629	4.77681e-05	0.000818922	FALSE	230.648	189.697	198.924	186.672	74.7824	145.808	97.6974	137.407
ENSDARG00000003705	4320.09	-0.311639	0.0766508	-4.0657	4.78891e-05	0.000820397	FALSE	3920.34	3874.91	3630.59	4016.8	5212.78	4736.27	5082.01	4139.65
ENSDARG00000015879	321.542	-0.48405	0.119069	-4.0653	4.79706e-05	0.000821195	FALSE	295.773	294.931	249.372	303.38	350.437	380.47	461.061	406.311
ENSDARG00000007960	25789	0.300981	0.0740418	4.06502	4.80291e-05	0.000821599	FALSE	28767.9	27327.5	28636.7	27241.3	23190.2	23269.2	19556.8	24871.5
ENSDARG00000045843	2870.4	0.41856	0.103045	4.06193	4.86689e-05	0.000831937	FALSE	2994.05	2993.45	3452.52	2982.03	2198.6	2627.07	1888.88	2577.91
ENSDARG00000104596	472.675	-0.515946	0.127061	-4.0606	4.8946e-05	0.000836066	FALSE	399.766	431.432	466.596	377.134	587.506	558.804	741.292	508.927
ENSDARG00000056695	1176.44	-0.428526	0.105614	-4.05746	4.96089e-05	0.000846361	FALSE	1062.26	1078.71	1124.8	1077.66	1684.14	1267.76	1612.93	1283
ENSDARG00000104110	1045.68	0.45241	0.111505	4.0573	4.96423e-05	0.000846361	FALSE	1218.82	1220.67	937.968	1061.13	735.344	811.977	867.528	828.146
ENSDARG00000077169	295.691	-1.96509	0.484341	-4.05724	4.96567e-05	0.000846361	FALSE	184.368	134.373	178.939	140.056	1397.83	340.916	371.526	380.492
ENSDARG00000051957	591.558	0.613964	0.151395	4.05539	5.00515e-05	0.000852471	FALSE	786.136	756.709	942.297	572.897	392.292	533.827	483.667	586.767
ENSDARG00000103371	153.39	-0.819683	0.202132	-4.05519	5.00938e-05	0.000852575	FALSE	124.689	171.476	110.658	137.343	237.544	167.723	308.458	245.987
ENSDARG00000038018	4297.49	0.700588	0.17282	4.05386	5.03788e-05	0.000856804	FALSE	5253.48	5117.12	4919.23	5547.64	1926.67	4577.19	3118.94	3198.65
ENSDARG00000104765	163.468	0.717531	0.177032	4.05311	5.05417e-05	0.000858954	FALSE	160.539	191.822	227.99	174.049	117.044	121.446	80.6384	138.517
ENSDARG00000101128	1212.52	-0.537164	0.132544	-4.05273	5.06233e-05	0.000859719	FALSE	954.112	1158.49	1183.17	1136.77	1704.63	1785.54	1756.36	1187.24
ENSDARG00000094217	229.282	0.688487	0.169924	4.05173	5.08413e-05	0.000862797	FALSE	262.623	278.437	291.154	297.735	116.93	225.054	166.678	191.009
ENSDARG00000074846	115.811	-0.758966	0.187339	-4.05129	5.09358e-05	0.000863777	FALSE	80.5575	100.519	120.712	95.1548	144.771	150.359	214.127	161.469
ENSDARG00000090190	1286.11	0.407942	0.100735	4.04966	5.12913e-05	0.000868748	FALSE	1675.46	1403.17	1469.71	1414.12	992.331	990.315	1236.55	1272.82
ENSDARG00000023766	936.428	-0.451282	0.111438	-4.04961	5.13029e-05	0.000868748	FALSE	853.369	846.521	731.974	947.497	1307.11	1075.29	1275.61	964.528
ENSDARG00000016161	55.1104	-1.149	0.283761	-4.04919	5.13947e-05	0.000869558	FALSE	30.8235	39.4749	26.5748	51.3729	93.5264	79.8647	103.179	51.7102
ENSDARG00000095695	45.3254	-1.62639	0.401672	-4.04906	5.14247e-05	0.000869558	FALSE	25.1818	18.2321	25.566	24.3298	96.1202	26.3898	112.406	53.4904
ENSDARG00000010945	550.49	-0.438088	0.108215	-4.04832	5.15858e-05	0.000871655	FALSE	512.57	435.33	413.86	512.984	610.555	674.509	702.015	554.757
ENSDARG00000022165	1400.6	-0.510957	0.126228	-4.0479	5.16803e-05	0.000872625	FALSE	962.571	1149.27	919.459	1176.21	1418.89	1505.82	1855.69	1216.06
ENSDARG00000041205	115.274	0.792345	0.19577	4.04732	5.18077e-05	0.000874149	FALSE	126.844	127.85	150.869	135.174	77.561	79.0554	51.9917	102.218
ENSDARG00000101206	84.3578	-0.954865	0.235944	-4.047	5.18786e-05	0.000874717	FALSE	56.8267	77.7698	57.6387	55.1629	112.897	84.5202	172.096	110.181
ENSDARG00000003695	13247	-0.237601	0.0587289	-4.04573	5.21604e-05	0.000878469	FALSE	11838.6	12157.2	11775.1	12556.1	14315	14774.9	14841.9	13049.8
ENSDARG00000105018	645.54	-0.611015	0.15103	-4.04566	5.21759e-05	0.000878469	FALSE	539.04	567.292	481.243	457.937	999.485	841.559	689.653	597.622
ENSDARG00000062801	830.534	0.380317	0.0940646	4.04314	5.27398e-05	0.000887328	FALSE	917.165	939.919	826.456	988.793	674.329	756.164	739.761	652.267
ENSDARG00000022689	570.789	0.696121	0.172183	4.04291	5.27908e-05	0.000887549	FALSE	568.198	655.476	556.521	577.017	267.038	388.927	293.461	502.9
ENSDARG00000055930	1806.84	0.315517	0.0780497	4.04252	5.28803e-05	0.000888419	FALSE	2040.39	1979.48	1920.14	1763.1	1497.43	1521.25	1457.35	1711.92
ENSDARG00000098278	115.846	1.06446	0.263394	4.04133	5.31488e-05	0.000892292	FALSE	108.497	176.9	80.3818	148.779	41.1462	74.4785	71.6372	58.6572
ENSDARG00000033161	152.826	-0.921546	0.228057	-4.04086	5.32554e-05	0.000893444	FALSE	85.445	131.015	143.932	107.293	260.523	166.091	267.319	191.77
ENSDARG00000104870	49.6012	-1.58748	0.392956	-4.03984	5.34876e-05	0.000896699	FALSE	23.1228	48.482	16.7643	27.5799	102.087	107.61	106.887	32.985
ENSDARG00000094677	383.832	0.657503	0.162773	4.03938	5.35922e-05	0.000897812	FALSE	472.341	512.882	349.42	495.246	242.467	387.854	254.534	277.027
ENSDARG00000103624	3089.71	-0.483305	0.119666	-4.03878	5.3731e-05	0.000899497	FALSE	3272.72	3613.3	2929.78	2981.09	4198.34	4796.75	5105.85	3791.07
ENSDARG00000062618	647.04	-0.534028	0.13226	-4.03772	5.39735e-05	0.000902913	FALSE	542.031	596.018	555.968	583.476	691.77	888.933	1029.23	688.606
ENSDARG00000039020	215.58	0.702849	0.174084	4.03742	5.40418e-05	0.000903413	FALSE	279.964	272.167	272.219	210.529	169.772	166.245	105.752	193.496
ENSDARG00000052646	12.9436	-2.54265	0.629913	-4.0365	5.42537e-05	0.000906311	FALSE	5.03487	10.1067	4.12159	1.44582	40.3653	28.9451	43.8842	11.2857
ENSDARG00000090219	635.79	-0.359062	0.0889684	-4.03583	5.44093e-05	0.00090774	FALSE	571.013	575.386	566.244	593.954	794.264	760.188	760.292	646.992
ENSDARG00000030905	1013.2	-0.388514	0.0962669	-4.0358	5.44165e-05	0.00090774	FALSE	916.114	1008	906.404	922.297	1347.82	1232.5	1317.03	1019.45
ENSDARG00000057830	365.636	0.577379	0.143109	4.03454	5.47099e-05	0.000911987	FALSE	442.379	421.773	573.203	523.801	297.08	378.241	273.973	363.465
ENSDARG00000100894	123.028	-1.0318	0.25576	-4.03426	5.47739e-05	0.000912273	FALSE	79.4832	91.6922	103.973	110.605	233.178	142.889	289.675	123.154
ENSDARG00000019294	84.7108	1.63177	0.404491	4.03413	5.48047e-05	0.000912273	FALSE	35.8982	39.2981	11.6853	39.8029	6.92081	17.8301	9.02069	7.41247
ENSDARG00000097000	39.9006	-1.55238	0.384937	-4.03281	5.51128e-05	0.000916753	FALSE	21.8851	23.2564	9.16711	22.3374	74.3719	72.4992	50.3571	28.7482
ENSDARG00000097224	5837.71	-0.406382	0.100785	-4.03219	5.52592e-05	0.000918537	FALSE	5211.23	5166.13	5218.63	5416.54	8668.67	6647.24	6584.68	5952.07
ENSDARG00000077089	261.735	0.615625	0.152696	4.0317	5.53758e-05	0.000919825	FALSE	242.767	287.036	353.137	338.672	161.462	207.659	183.478	242.06
ENSDARG00000098438	330.392	0.63017	0.156328	4.03107	5.55225e-05	0.000921611	FALSE	397.557	381.468	312.391	394.261	199.678	332.033	201.766	227.146
ENSDARG00000092071	220.79	0.813879	0.201963	4.02985	5.58132e-05	0.000925782	FALSE	189.034	170.482	236.066	224.29	77.3828	165.968	111.652	110.465
ENSDARG00000070568	765.092	0.507058	0.125838	4.02944	5.59098e-05	0.000926731	FALSE	822.99	868.43	959.511	771.399	478.952	670.465	531.013	724.437
ENSDARG00000094646	2329.33	0.273217	0.0678116	4.02906	5.60013e-05	0.000927593	FALSE	2659.07	2637.92	2503.09	2419.09	1899.9	2155.67	2157.35	2240.9
ENSDARG00000037555	661.422	-0.366771	0.0910464	-4.0284	5.61576e-05	0.000929527	FALSE	604.323	580.67	633.364	678.618	788.574	738.736	894.736	795.589
ENSDARG00000091252	69.3896	-1.11614	0.277092	-4.02804	5.62441e-05	0.000930303	FALSE	45.7171	62.3492	55.4428	34.1178	139.38	123.429	104.51	62.5722
ENSDARG00000052470	1171.83	0.442823	0.110006	4.02545	5.68673e-05	0.000939951	FALSE	1138.05	1260.94	1252.69	1194.37	711.506	975.242	850.927	1024.39
ENSDARG00000025340	938.682	-0.482033	0.119782	-4.02425	5.71569e-05	0.000944074	FALSE	741.922	865.132	778.532	862.275	1242.11	1072.86	1314.34	908.794
ENSDARG00000006837	1773.66	-0.378474	0.094115	-4.0214	5.78524e-05	0.00095489	FALSE	1602.76	1637.36	1648.81	1752.87	2587.2	2111.77	1986.6	1951
ENSDARG00000098787	70.4317	-0.9123	0.227002	-4.01891	5.84691e-05	0.000964392	FALSE	42.975	63.5478	44.2696	68.5104	97.4893	95.0504	129.302	90.2477
ENSDARG00000004748	1625.36	-1.29713	0.322783	-4.01859	5.85482e-05	0.000965018	FALSE	1077.07	1106.13	867.667	1147.44	4326.9	1133.59	2823.28	2033.59
ENSDARG00000002298	79.7025	-1.41019	0.350935	-4.01839	5.85967e-05	0.000965141	FALSE	43.8289	57.4752	28.5036	50.8519	187.256	63.5049	157.259	72.9955
ENSDARG00000029587	269.386	-0.683615	0.170172	-4.01719	5.8896e-05	0.000969391	FALSE	169.505	176.33	147.384	161.492	351.651	274.739	230.16	198.17
ENSDARG00000077297	1734.63	-0.367546	0.0915068	-4.01659	5.90452e-05	0.000971168	FALSE	1570.15	1721.43	1555.15	1633.48	2023.45	1996.24	2383.04	1957.45
ENSDARG00000044619	3364.91	-0.327629	0.0815933	-4.01539	5.93476e-05	0.000974777	FALSE	3114.63	3054.16	3286.33	3047.26	4567.97	3597.75	3907.71	3619.54
ENSDARG00000035555	124.437	0.903422	0.224987	4.01544	5.93359e-05	0.000974777	FALSE	153.967	127.123	169.541	159.08	80.7084	50.4618	74.1662	118.685
ENSDARG00000060184	1159.1	0.319592	0.0796234	4.01379	5.97507e-05	0.000979345	FALSE	1314.2	1217.58	1286.87	1167.58	886.893	1038.94	974.814	1092.69
ENSDARG00000058256	808.943	0.637937	0.158933	4.01387	5.97308e-05	0.000979345	FALSE	916.096	1128.32	997.4	1091.8	605.57	753.226	776.346	527.419
ENSDARG00000032553	151.665	-1.10777	0.275977	-4.01397	5.9705e-05	0.000979345	FALSE	91.4363	156.265	131.586	77.261	235.703	134.078	336.406	278.354
ENSDARG00000042141	464.944	0.568412	0.141631	4.01332	5.98716e-05	0.000980643	FALSE	559.73	527.5	504.246	603.053	325.584	340.355	321.391	489.141
ENSDARG00000003938	2048.13	0.366348	0.0912914	4.01295	5.99634e-05	0.000981462	FALSE	2089.02	2521.11	2234.7	2098.23	1856.14	1782.56	1475.62	1823.3
ENSDARG00000079645	743.51	-0.378278	0.0942822	-4.01219	6.01589e-05	0.000983976	FALSE	668.58	696.723	668.084	730.548	1046.82	801.107	895.704	849.995
ENSDARG00000055014	389.689	0.49455	0.123279	4.01163	6.03012e-05	0.000985618	FALSE	475.025	550.146	414.977	486.87	300.802	359.518	337.603	368.739
ENSDARG00000056481	5937.32	0.311669	0.0777072	4.01081	6.05097e-05	0.000988339	FALSE	6650.68	6260.44	5962.44	6360.18	4975.39	5623.52	4452.47	5279.93
ENSDARG00000016253	845.849	-0.367354	0.0916096	-4.00999	6.07205e-05	0.000991094	FALSE	726.305	745.596	757.814	856.754	1122.72	892.233	1028.66	937.666
ENSDARG00000038005	728.744	0.421811	0.10521	4.00923	6.09168e-05	0.000992555	FALSE	779.859	836.612	776.411	869.984	664.283	565.473	559.045	646.416
ENSDARG00000002613	308.511	0.585626	0.146072	4.00915	6.09367e-05	0.000992555	FALSE	338.173	374.624	380.028	357.089	272.353	244.643	165.531	282.649
ENSDARG00000038847	124.236	0.628612	0.156789	4.00928	6.09054e-05	0.000992555	FALSE	161.365	173.34	143.95	140.477	108.559	94.3492	86.695	110.739
ENSDARG00000060767	3996.93	-0.283469	0.0707321	-4.00764	6.13285e-05	0.000997554	FALSE	3824.34	3751.07	3779.6	3811.3	5044.47	4684.28	4731.87	4004.06
ENSDARG00000076247	184.932	0.519382	0.129593	4.00778	6.12914e-05	0.000997554	FALSE	204.44	217.189	220.941	212.88	137.379	163.522	164.89	132.01
ENSDARG00000092364	326.953	-0.612595	0.152892	-4.00671	6.157e-05	0.00100079	FALSE	265.529	265.705	291.942	254.276	541.112	354.509	425.768	328.705
ENSDARG00000039943	1456.23	-0.450565	0.112493	-4.00528	6.1944e-05	0.00100617	FALSE	1402.31	1386.27	1374.52	1375.06	2156.67	1783.72	2167.76	1463.87
ENSDARG00000092660	412.595	-0.633459	0.158184	-4.00458	6.21275e-05	0.00100846	FALSE	332.636	355.574	318.363	361.799	683.018	463.527	599.741	378.739
ENSDARG00000094708	186.16	-1.19042	0.297372	-4.00315	6.25059e-05	0.0010139	FALSE	145.605	124.128	94.6668	102.707	403.298	110.672	252.432	300.364
ENSDARG00000038378	6589.33	0.667853	0.166991	3.99934	6.35185e-05	0.00102961	FALSE	7970.73	7937.57	7766.72	8664.93	4274.5	6982.61	3276.93	5821.25
ENSDARG00000018178	1210.6	0.253939	0.0634982	3.99916	6.35672e-05	0.00102969	FALSE	1239.1	1177.12	1307.57	1216.27	1048.42	980.043	1033.13	1078.76
ENSDARG00000036282	917.979	-0.652947	0.16329	-3.9987	6.36914e-05	0.00103099	FALSE	757.571	708.033	680.414	769.567	1005.56	920.899	1683.85	978.413
ENSDARG00000093440	161.279	-1.09035	0.272704	-3.99827	6.3806e-05	0.00103214	FALSE	103.175	144.251	127.509	106.074	428.309	154.047	245.963	196.944
ENSDARG00000078567	2111.55	-0.413635	0.103467	-3.99777	6.3942e-05	0.00103319	FALSE	1883.86	1848.11	1727.73	2031.05	2684.99	2461.15	2800.5	2034.02
ENSDARG00000095705	318.602	-0.684286	0.17117	-3.99771	6.39588e-05	0.00103319	FALSE	261.943	242.636	235.869	200.724	487.613	338.977	427.343	262.671
ENSDARG00000034321	786.693	0.490788	0.122775	3.99748	6.40216e-05	0.00103349	FALSE	951.41	882.449	833.325	850.396	555.601	754.093	516.711	675.772
ENSDARG00000011122	1477.84	-0.490259	0.122701	-3.99557	6.45385e-05	0.00104041	FALSE	1372.61	1277.45	1323.94	1269.93	1858.44	2060.44	2103.17	1347.99
ENSDARG00000003216	4310.9	-1.08558	0.271691	-3.99564	6.45203e-05	0.00104041	FALSE	3010.39	3036.4	2520.34	3202.75	7119.01	4199.43	9826.68	3833.97
ENSDARG00000099355	2684.01	-0.443335	0.110982	-3.99465	6.47889e-05	0.00104373	FALSE	2717.59	2511.42	2498.89	2359.92	3620.17	2743.14	4081.07	3273.57
ENSDARG00000101892	698.369	0.629649	0.157712	3.9924	6.54083e-05	0.00105298	FALSE	749.596	804.306	736.327	847.942	475.63	323.867	613.559	612.644
ENSDARG00000058094	2420.44	-0.335053	0.0839516	-3.99102	6.57899e-05	0.00105768	FALSE	2186.77	2338.51	2176.14	2373.74	3283.56	2744.69	2893.63	2528.96
ENSDARG00000001676	1933.56	0.526733	0.131978	3.99106	6.57798e-05	0.00105768	FALSE	2408.87	2285.59	2160.47	2221.1	1225.95	1921.05	1294.55	1856.56
ENSDARG00000045544	137.93	-1.47169	0.368779	-3.99072	6.58731e-05	0.00105829	FALSE	111.091	49.5115	92.0386	68.3642	405.996	110.852	259.201	115.624
ENSDARG00000074844	488.059	-0.522341	0.130902	-3.99031	6.59859e-05	0.00105938	FALSE	415.269	427.545	484.624	396.8	737.894	493.811	693.599	552.493
ENSDARG00000104685	1792.85	1.11126	0.278533	3.98969	6.61608e-05	0.00106146	FALSE	2201.7	2399.75	1945.56	2590.16	549.928	1704.46	924.804	1050.24
ENSDARG00000063075	1408.48	0.358783	0.0900064	3.98619	6.71419e-05	0.00107606	FALSE	1789.49	1501.44	1647.38	1575.01	1173.84	1304.2	1160.95	1437.65
ENSDARG00000100900	27.3294	-2.34303	0.587797	-3.98612	6.71625e-05	0.00107606	FALSE	8.56544	13.1061	7.39557	15.4799	130.147	27.4489	46.9858	21.5864
ENSDARG00000070835	105356	-0.385706	0.096792	-3.9849	6.75082e-05	0.00108087	FALSE	93986.6	97142.5	93849.6	93036.9	136481	129686	132504	95212.2
ENSDARG00000005834	522.159	0.466543	0.117095	3.98432	6.76741e-05	0.00108279	FALSE	729.492	626.533	594.166	627.229	489.726	411.495	403.019	559.034
ENSDARG00000061468	471.279	0.626067	0.157147	3.98397	6.77739e-05	0.00108365	FALSE	566.056	530.343	598.957	571.359	271.817	398.214	299.881	495.783
ENSDARG00000035809	45771.3	0.332609	0.0835108	3.98283	6.81004e-05	0.00108813	FALSE	47189	55049.8	41201.3	48724.3	39837.9	35343.3	39802.1	37614.9
ENSDARG00000054814	2406.38	-0.441436	0.110894	-3.98069	6.8715e-05	0.0010972	FALSE	2053.95	2156.97	2138.91	2217.77	3161.87	2602.77	3528.18	2343.11
ENSDARG00000037810	305.912	0.635667	0.159714	3.98003	6.89063e-05	0.00109951	FALSE	321.301	308.723	343.311	378.926	172.248	204.686	198.98	291.102
ENSDARG00000104573	1409.88	0.39652	0.0996579	3.97881	6.92617e-05	0.00110443	FALSE	1541.34	1548.58	1554.05	1501.32	928.951	1198.19	1195.21	1342.4
ENSDARG00000098631	1237.96	1.75199	0.440351	3.97861	6.93185e-05	0.00110458	FALSE	1790.81	1848.9	1214.75	1692.86	143.406	489.921	370.351	939.125
ENSDARG00000055288	279.832	0.564052	0.141878	3.97561	7.02005e-05	0.00111788	FALSE	311.616	289.536	350.776	277.31	157.506	229.329	196.251	246.261
ENSDARG00000055416	992.989	-0.597863	0.150421	-3.97461	7.04942e-05	0.00112117	FALSE	675.389	705.416	634.234	806.187	1055.43	910.264	1468.47	836.124
ENSDARG00000063372	20.2493	1.49032	0.374962	3.97458	7.05024e-05	0.00112117	FALSE	34.3874	29.2531	38.9937	20.9943	6.89264	12.3598	12.6595	11.9351
ENSDARG00000091817	87.2552	0.957445	0.240953	3.97358	7.08018e-05	0.00112517	FALSE	125.363	108.974	107.361	114.877	47.2323	45.7394	45.2296	94.8362
ENSDARG00000011404	817.516	0.502613	0.126506	3.97302	7.09667e-05	0.00112703	FALSE	842.357	981.81	994.495	833.921	653.318	661.529	487.601	773.743
ENSDARG00000079543	441.988	0.659873	0.166108	3.97256	7.11051e-05	0.00112846	FALSE	347.641	377.044	435.305	321.634	217.034	300.948	192.719	227.311
ENSDARG00000002479	575.237	0.692751	0.17443	3.9715	7.14212e-05	0.00113272	FALSE	676.988	689.237	742.006	673.571	283.294	483.615	352.631	598.789
ENSDARG00000043531	3155.11	-1.04506	0.26315	-3.97134	7.14703e-05	0.00113273	FALSE	2322.65	2380.27	2244.59	2425.13	7318.61	3171.4	5914	2937.33
ENSDARG00000062397	1514.88	0.255686	0.0643912	3.97082	7.16263e-05	0.00113444	FALSE	1900.08	1772.97	1835.56	1799.77	1431.45	1627.31	1468.93	1592.51
ENSDARG00000005394	324.515	0.791383	0.199341	3.97	7.18727e-05	0.00113757	FALSE	450.131	399.999	364.939	318.976	155.396	258.131	168.624	304.716
ENSDARG00000094815	73.5675	0.953349	0.240201	3.96896	7.21866e-05	0.00114177	FALSE	85.4427	73.9132	103.633	109.257	43.1598	47.6602	35.7254	65.0445
ENSDARG00000089245	561.618	-0.600803	0.151489	-3.96597	7.3097e-05	0.0011554	FALSE	399.028	457.544	416.921	465.294	505.431	838.698	740.305	552.602
ENSDARG00000010873	6217.27	-0.27171	0.0685236	-3.9652	7.3334e-05	0.00115758	FALSE	6238.56	5936.82	5899.22	6012.9	7828.52	6976.3	7736.44	6542.68
ENSDARG00000044754	47.3068	-1.62703	0.410314	-3.96532	7.32988e-05	0.00115758	FALSE	19.6879	26.2467	28.8169	26.4587	121.812	70.9727	89.9892	30.3339
ENSDARG00000095930	177.116	0.827379	0.208724	3.96399	7.37075e-05	0.0011627	FALSE	246.802	226.402	168.172	205.019	125.439	167.151	95.1972	90.9471
ENSDARG00000070157	1065.57	1.35683	0.34238	3.96295	7.40301e-05	0.001167	FALSE	1352.56	1388.31	1287.49	1402.7	344.229	947.209	268.86	560.343
ENSDARG00000100887	116.309	-0.965229	0.243581	-3.96266	7.41208e-05	0.00116765	FALSE	97.5039	117.2	98.3568	82.7086	266.804	144.476	225.639	137.346
ENSDARG00000051915	209.28	0.939153	0.237022	3.9623	7.42318e-05	0.00116862	FALSE	323.803	204.869	205.093	222.743	62.9372	144.567	128.08	161.972
ENSDARG00000078991	1091.15	-0.371994	0.0938985	-3.96166	7.44292e-05	0.00117007	FALSE	971.505	937.783	1000.46	925.002	1267.69	1057.36	1413.11	1224.3
ENSDARG00000103837	666.155	-0.692578	0.174821	-3.96163	7.44392e-05	0.00117007	FALSE	639.726	528.606	519.154	496.017	1114.26	770.019	1051.69	596.029
ENSDARG00000054304	298.709	-0.792002	0.199924	-3.96152	7.44733e-05	0.00117007	FALSE	219.435	195.917	264.226	275.854	567.587	338.726	466.399	282.45
ENSDARG00000088741	2255	-0.446151	0.112651	-3.96045	7.48077e-05	0.00117454	FALSE	2080.66	1900.39	2126.56	2152.36	2631.47	3140.4	3076.73	2406.35
ENSDARG00000015557	712.832	-0.506471	0.127893	-3.96012	7.49113e-05	0.00117538	FALSE	689.736	606.039	642.766	611.375	969.653	732.31	1123	799.071
ENSDARG00000090575	27.8997	-1.72967	0.436839	-3.9595	7.51064e-05	0.00117765	FALSE	8.62752	21.1948	8.41073	14.355	52.1201	39.1511	38.9109	44.1015
ENSDARG00000101872	36.0255	1.65394	0.417926	3.95751	7.57355e-05	0.00118672	FALSE	44.6624	48.4922	49.1184	41.8325	3.96337	12.1541	9.87715	31.1319
ENSDARG00000062837	837.15	-0.326172	0.0824507	-3.95597	7.62255e-05	0.00119281	FALSE	680.734	752.886	734.779	767.302	963.655	855.068	1012.53	849.637
ENSDARG00000037941	1234.54	0.64984	0.164262	3.95612	7.61778e-05	0.00119281	FALSE	1528.32	1631.57	1422.16	1549.6	621.922	1293.95	943.361	1047.95
ENSDARG00000015998	461.437	0.642066	0.162316	3.95566	7.63252e-05	0.00119358	FALSE	488.498	538.936	570.257	471.787	242.144	392.596	265.904	423.863
ENSDARG00000035519	14473.7	-0.597848	0.151148	-3.95539	7.64106e-05	0.00119393	FALSE	12886.1	14638.5	13848.6	14607.2	23135.1	15342.4	25345.7	20900.2
ENSDARG00000088337	304.554	0.859705	0.217357	3.95527	7.64495e-05	0.00119393	FALSE	385.361	289.084	270.465	349.387	198.909	127.6	193.13	193.213
ENSDARG00000077533	4858.14	-0.231688	0.0585898	-3.95441	7.67246e-05	0.00119664	FALSE	4420.83	4578.57	4654.45	4509.62	5595.7	5061.62	5681.02	4992.4
ENSDARG00000062469	1950.99	-0.424376	0.107313	-3.95456	7.6675e-05	0.00119664	FALSE	1723.05	1767.94	1570.24	1757.85	2452.28	2095.59	2745.69	1860.3
ENSDARG00000051746	522.97	-0.35705	0.0902996	-3.95406	7.68368e-05	0.00119759	FALSE	492.484	455.551	492.342	501.924	645.823	624.774	667.633	551.853
ENSDARG00000055632	400.985	-0.886942	0.224443	-3.95176	7.75796e-05	0.00120837	FALSE	276.27	329.231	286.209	239.433	773.752	352.24	636.681	331.183
ENSDARG00000056978	664.959	0.31228	0.0790459	3.95061	7.79512e-05	0.00121335	FALSE	763.985	703.523	685.276	661.482	566.757	597.395	537.93	566.39
ENSDARG00000099352	209.748	0.558845	0.141468	3.95034	7.80409e-05	0.00121395	FALSE	276.491	241.771	222.133	245.514	133.299	169.875	187.652	177.567
ENSDARG00000032919	1650.56	-0.322091	0.0815461	-3.94981	7.82141e-05	0.00121584	FALSE	1380.17	1429.37	1593.91	1462.75	1920.08	1780.49	2021.87	1611.63
ENSDARG00000033852	372.364	0.444177	0.112461	3.94962	7.82748e-05	0.00121597	FALSE	397.168	470.768	456.915	389.463	324.475	324.728	270.88	339.099
ENSDARG00000068144	24.8113	-1.38267	0.350122	-3.9491	7.84448e-05	0.00121781	FALSE	16.3293	14.8692	13.5889	17.4016	58.3618	38.7628	33.7186	31.8133
ENSDARG00000012824	584.529	0.581282	0.147226	3.94822	7.87331e-05	0.00122148	FALSE	694.495	641.62	599.334	694.68	338.342	390.348	437.734	587.849
ENSDARG00000075161	1611.21	0.550583	0.139471	3.94764	7.89245e-05	0.00122296	FALSE	2003.95	1806.63	1913.01	1821.63	1042.42	1119.52	1183.95	1801.25
ENSDARG00000092204	69.2332	-1.82444	0.462163	-3.94762	7.89325e-05	0.00122296	FALSE	27.5745	60.9371	30.4781	23.5051	262.486	61.4413	137.054	44.31
ENSDARG00000078989	1184.82	-0.571267	0.144873	-3.94323	8.03928e-05	0.00124476	FALSE	960.821	1015.56	1017.23	933.338	1621.68	1440.32	1769.7	1005.64
ENSDARG00000031894	1144.14	0.337731	0.0856803	3.94176	8.08874e-05	0.00125078	FALSE	1269.38	1329.94	1215.4	1201	1024.87	1019.32	871.647	1052.88
ENSDARG00000102650	80.2977	-0.738829	0.18743	-3.94188	8.08439e-05	0.00125078	FALSE	77.3026	64.6708	78.427	57.3346	129.435	104.141	126.889	104.379
ENSDARG00000002197	1138.47	0.458052	0.116224	3.9411	8.11082e-05	0.00125336	FALSE	974.534	1052.5	1018.23	942.963	557.579	774.884	808.147	761.268
ENSDARG00000011956	235.01	0.730548	0.185436	3.93961	8.16125e-05	0.00126033	FALSE	254.848	271.317	235.137	291.751	103.418	133.933	198.905	196.097
ENSDARG00000093954	211.016	-0.589079	0.149553	-3.93894	8.18426e-05	0.00126234	FALSE	179.369	213.664	185.139	161.214	316.657	244.582	317.575	234.621
ENSDARG00000027182	896.85	-0.602561	0.152976	-3.93892	8.18503e-05	0.00126234	FALSE	920.709	760.795	678.976	688.568	1093.13	1411.61	1275.45	852.418
ENSDARG00000058553	44.1342	1.83725	0.466507	3.93831	8.20586e-05	0.00126472	FALSE	82.3421	89.8093	56.8185	82.836	7.87058	42.9078	6.3328	29.8786
ENSDARG00000069265	1036.24	-0.478208	0.121437	-3.9379	8.21971e-05	0.00126603	FALSE	834.383	1020.74	947.728	1078.51	1626.29	1295.73	1081.56	1402.2
ENSDARG00000102696	795.677	0.438517	0.111426	3.93551	8.30213e-05	0.00127789	FALSE	930.752	870.189	986.285	898.394	596.889	782.282	568.424	770.266
ENSDARG00000055493	158.539	0.836035	0.212458	3.93506	8.31744e-05	0.00127941	FALSE	130.388	196.061	184.783	153.738	77.752	78.6469	92.3662	122.538
ENSDARG00000058127	269.026	0.444676	0.113018	3.93458	8.3343e-05	0.00128116	FALSE	305.324	299.241	314.671	299.774	187.57	250.409	226.338	230.723
ENSDARG00000055412	1344.25	-0.486007	0.123584	-3.93259	8.40365e-05	0.00128936	FALSE	1067.64	1141.66	1214.05	1297.64	1542.74	2017.79	1680.92	1371.49
ENSDARG00000088232	283.014	0.534859	0.136007	3.93257	8.40411e-05	0.00128936	FALSE	346.876	298.852	286.559	307.946	166.053	220.262	226.334	241.766
ENSDARG00000004576	271.586	0.599376	0.152408	3.9327	8.39965e-05	0.00128936	FALSE	311.879	277.852	334.789	325.309	165.76	251.446	162.213	243.948
ENSDARG00000105157	45.2585	-1.26888	0.322735	-3.93164	8.4368e-05	0.00129353	FALSE	28.0456	29.3076	32.3983	15.4338	50.9741	59.8458	81.5849	61.6056
ENSDARG00000055592	674.943	0.629983	0.16026	3.93101	8.45908e-05	0.00129447	FALSE	682.28	639.378	661.038	602.319	447.576	260.452	534.459	427.363
ENSDARG00000024488	2325.54	0.641299	0.163136	3.93107	8.45681e-05	0.00129447	FALSE	2702.47	2774.29	3021.58	2366.28	1482.35	2024.04	1167	2289.44
ENSDARG00000077179	32.8525	-1.30069	0.33088	-3.931	8.45944e-05	0.00129447	FALSE	22.0702	21.198	17.8607	29.8087	77.6602	40.1552	60.641	45.623
ENSDARG00000059978	3550.87	0.565606	0.143895	3.93069	8.47008e-05	0.00129526	FALSE	4350.84	4182.84	4188.83	4521.65	1924.64	3609.68	2747.58	3367.53
ENSDARG00000069377	268.927	1.02158	0.259951	3.9299	8.49824e-05	0.00129872	FALSE	410.264	302.504	307.641	496.295	127.623	134.57	208.929	274.167
ENSDARG00000068493	101.866	-1.52735	0.388752	-3.92885	8.53526e-05	0.00130353	FALSE	27.8194	56.5256	54.6436	43.0595	58.0057	76.4582	266.08	123.385
ENSDARG00000090861	165.672	0.536534	0.136598	3.92783	8.57162e-05	0.00130823	FALSE	186.356	171.497	180.154	180.093	123.061	135.088	108.521	128.339
ENSDARG00000094752	346.899	0.618403	0.157456	3.92746	8.58484e-05	0.0013094	FALSE	410.608	367.55	406.01	414.95	212.174	203.215	281.603	341.468
ENSDARG00000098226	922.39	0.266992	0.0679873	3.92708	8.59817e-05	0.00131058	FALSE	1032.96	995.599	1030.8	973.242	779.022	861.139	835.963	873.517
ENSDARG00000068123	1158.97	-0.393135	0.100122	-3.92655	8.61746e-05	0.00131251	FALSE	985.521	1140.06	1051.57	992.09	1472.84	1287.4	1547.49	1170.31
ENSDARG00000092677	660.778	-0.41962	0.106871	-3.92642	8.622e-05	0.00131251	FALSE	542.225	639.37	588.062	600.098	908.963	701.398	860.461	700.582
ENSDARG00000105307	118.881	-0.86154	0.219464	-3.92566	8.6493e-05	0.00131581	FALSE	104.381	110.146	94.0984	98.1264	250.025	142.75	195.78	151.707
ENSDARG00000076308	423.705	0.357514	0.091082	3.92519	8.66605e-05	0.00131751	FALSE	456.099	471.6	415.27	480.004	345.684	354.948	347.747	373.058
ENSDARG00000005112	3135.67	-0.437708	0.111541	-3.92419	8.70208e-05	0.00132213	FALSE	2337.17	2360.79	2131.04	2394.7	3024.67	3296.73	3713	2461.71
ENSDARG00000077388	1464.72	0.242356	0.0617659	3.92379	8.71683e-05	0.00132322	FALSE	1603.88	1663.29	1577.7	1583.33	1307.19	1368.6	1296.82	1458.14
ENSDARG00000031560	784.835	0.378431	0.0964478	3.92368	8.72053e-05	0.00132322	FALSE	835.269	810.047	852.912	827.406	642.966	624.485	538.052	749.637
ENSDARG00000015546	1986.78	0.526532	0.134223	3.92281	8.75229e-05	0.00132719	FALSE	2440.54	2334.99	2057.09	2510.97	1239.55	2071.15	1501.54	1674.41
ENSDARG00000063631	701.399	0.643002	0.163938	3.92223	8.77344e-05	0.00132953	FALSE	789.441	830.452	725.15	863.439	366.863	453.999	497.696	732.305
ENSDARG00000010042	2760.79	0.767921	0.195845	3.92107	8.81564e-05	0.00133507	FALSE	3684.35	3160.57	3033.09	3569.63	1128.35	2301.66	1670.47	2794.88
ENSDARG00000097368	185.443	-0.867803	0.221329	-3.92087	8.82285e-05	0.0013353	FALSE	175.326	148.172	153.686	122.805	405.77	237.249	272.079	184.039
ENSDARG00000071294	147.678	0.645321	0.164604	3.92045	8.83821e-05	0.00133677	FALSE	169.263	173.828	160.932	135.594	115.666	101.368	76.1479	115.707
ENSDARG00000004141	846.929	0.551184	0.140612	3.91989	8.85891e-05	0.00133903	FALSE	760.87	906.282	1003.22	870.193	452.421	699.642	555.572	706.227
ENSDARG00000097865	206.458	-0.671983	0.171469	-3.91899	8.89214e-05	0.00134319	FALSE	153.054	172.738	197.577	209.153	354.646	279.318	323.516	210.328
ENSDARG00000032327	2622.06	-0.452597	0.115505	-3.9184	8.91384e-05	0.00134561	FALSE	2279.95	2325.48	2224.68	2275.29	3485.55	3032.72	3607.12	2339.07
ENSDARG00000092499	339.262	-0.782849	0.199819	-3.9178	8.93612e-05	0.0013481	FALSE	231.623	262.677	305.596	263.58	627.842	319.655	545.489	337.678
ENSDARG00000057427	3363.97	0.421389	0.10757	3.91734	8.95305e-05	0.00134979	FALSE	4193.35	3336.74	4236.52	4358.94	2547.56	3270.83	2873.53	3345.27
ENSDARG00000063009	85.3481	-1.10115	0.281125	-3.91693	8.96846e-05	0.00135125	FALSE	55.5395	39.7959	82.5664	72.4603	206.926	104.672	126.903	98.1722
ENSDARG00000027322	1779.87	0.318228	0.0812488	3.91671	8.97649e-05	0.00135159	FALSE	2183.73	2009.43	1985.96	1999.42	1597.29	1550.33	1520.48	1888.53
ENSDARG00000059054	2881.72	-1.40547	0.35887	-3.91638	8.98898e-05	0.00135261	FALSE	1903.43	2054.61	1273.63	2052.99	3620.04	6426.84	7248.11	2003.08
ENSDARG00000086703	58.0267	-1.40028	0.357572	-3.91609	8.99975e-05	0.00135336	FALSE	44.7169	47.2522	39.7128	36.206	213.699	62.3337	97.3881	70.965
ENSDARG00000027529	72.54	-0.782732	0.199928	-3.91507	9.03796e-05	0.00135824	FALSE	65.1108	54.4914	59.9732	51.9101	83.6235	102.031	122.134	91.1323
ENSDARG00000020777	1414.45	-0.37328	0.0953762	-3.91377	9.0868e-05	0.00136209	FALSE	1419.74	1262.38	1279.63	1252.17	1934.55	1662.68	1742.54	1419.02
ENSDARG00000015552	1208.05	-0.474591	0.121253	-3.91406	9.07574e-05	0.00136209	FALSE	1059.91	1069.63	982.276	1172.96	1833.57	1340.56	1584.56	1196.82
ENSDARG00000053890	262.201	0.482831	0.123355	3.91414	9.07259e-05	0.00136209	FALSE	303.686	329.471	304.852	252.657	216.838	181.44	225.417	227.814
ENSDARG00000025757	311.022	-0.837488	0.21398	-3.91387	9.08302e-05	0.00136209	FALSE	262.197	207.971	243.599	258.3	596.515	284.263	552.203	305.307
ENSDARG00000016464	1055.29	0.379681	0.0970208	3.9134	9.10057e-05	0.00136329	FALSE	1203.08	1174.85	1088.77	1171.74	807.427	959.59	783.138	1013.35
ENSDARG00000055093	140.677	0.973272	0.248732	3.91293	9.11816e-05	0.00136505	FALSE	165.848	171.728	139.277	157.733	64.7672	40.3939	102.374	114.001
ENSDARG00000103791	15149.7	-0.240782	0.0615465	-3.9122	9.14586e-05	0.00136833	FALSE	13319.2	14706	14564.7	14166.5	17947.1	17365.7	15966.2	15788.9
ENSDARG00000006603	668.747	-0.688911	0.176133	-3.91131	9.17961e-05	0.0013725	FALSE	516.562	624.582	482.452	554.421	1064.29	627.285	1113.5	705.706
ENSDARG00000015990	3218.16	0.310915	0.0794948	3.91114	9.1863e-05	0.00137263	FALSE	3620.35	3645.91	3461.68	3321.92	2961.07	2966.8	2378.32	3020.04
ENSDARG00000045626	114.593	-0.759227	0.194195	-3.90961	9.24461e-05	0.00138047	FALSE	92.036	108.697	81.9797	79.4905	200.194	133.338	138.282	142.66
ENSDARG00000005058	863.613	0.471547	0.120627	3.90914	9.26256e-05	0.00138227	FALSE	998.939	1001.69	1017.13	898.457	830.575	707.282	538.139	748.891
ENSDARG00000069339	2459.39	0.457389	0.117023	3.90852	9.28614e-05	0.00138491	FALSE	3006.5	2753.26	2765.75	2690.54	1728.63	2279.57	1664.63	2493.32
ENSDARG00000101485	791.377	0.851316	0.217835	3.90808	9.30309e-05	0.00138656	FALSE	1006.53	1011.42	1012.15	1085.5	313.366	917.913	491.696	558.013
ENSDARG00000078092	260.11	0.496365	0.127018	3.90782	9.31315e-05	0.00138718	FALSE	269.653	302.281	304.511	280.932	167.972	220.897	193.114	235.913
ENSDARG00000058548	696.973	-0.460401	0.117849	-3.9067	9.35641e-05	0.00139274	FALSE	600.192	600.499	601.058	643.145	977.644	778.686	940.419	669.898
ENSDARG00000089303	525.803	-0.464318	0.118878	-3.90584	9.38996e-05	0.00139685	FALSE	406.716	433.177	485.78	455.793	711.205	499.342	683.618	563.835
ENSDARG00000024189	100.841	-1.02286	0.261999	-3.90405	9.45956e-05	0.00140631	FALSE	63.0647	93.8166	85.3452	69.6083	213.646	142.672	189.906	88.7844
ENSDARG00000101936	1704.42	-0.393256	0.100736	-3.90385	9.46763e-05	0.00140662	FALSE	1317.57	1713.91	1569.12	1490.27	2090.77	1939.62	2217.33	1753.18
ENSDARG00000087224	343.235	0.623805	0.159808	3.90347	9.48243e-05	0.00140793	FALSE	388.168	377.587	365.884	447.139	202.846	264.52	207.266	348.564
ENSDARG00000029063	2236.31	-0.392957	0.100675	-3.90323	9.49192e-05	0.00140845	FALSE	2030.51	2110.21	1779.28	2096.89	2463.19	2833.06	3022.26	2210.92
ENSDARG00000054218	68.26	-0.957815	0.245432	-3.90257	9.51781e-05	0.0014114	FALSE	34.5793	32.3067	46.1963	32.0108	77.6322	81.3659	71.5164	52.3845
ENSDARG00000092240	274.203	0.644802	0.16525	3.90199	9.54056e-05	0.00141388	FALSE	321.968	301.348	352.318	359.473	161.817	256.807	180.636	252.778
ENSDARG00000074346	495.42	0.392233	0.100536	3.90143	9.56258e-05	0.00141625	FALSE	524.624	541.927	546.541	561.31	384.985	464.507	368.614	437.97
ENSDARG00000013310	611.377	-0.57173	0.146569	-3.90074	9.58972e-05	0.00141938	FALSE	481.871	616.605	458.493	487.202	741.18	767.538	956.829	574.452
ENSDARG00000018516	128.129	0.722203	0.18516	3.90042	9.60251e-05	0.00142037	FALSE	132.459	146.374	159.665	176.635	80.6011	74.5998	111.332	104.726
ENSDARG00000074768	92.6666	-0.682442	0.174979	-3.90014	9.6138e-05	0.00142115	FALSE	72.8267	67.7551	64.9828	85.7562	129.254	112.384	117.96	107.704
ENSDARG00000096554	655.595	0.670638	0.171984	3.89943	9.642e-05	0.00142442	FALSE	806.808	860.066	845.309	723.141	476.357	569.723	320.014	665.011
ENSDARG00000015538	1289.26	0.307451	0.0788647	3.89846	9.68083e-05	0.00142747	FALSE	1333.83	1368.44	1355.42	1412.52	1239.83	1129.12	991.025	1062.61
ENSDARG00000016256	1468.72	0.360947	0.0925807	3.89873	9.66989e-05	0.00142747	FALSE	1766.2	1652.12	1623.02	1693.61	1068.85	1404.78	1383.97	1384.64
ENSDARG00000013295	2755.73	0.384503	0.098628	3.89852	9.67817e-05	0.00142747	FALSE	2848.48	3222.68	3122.82	3163.92	2073.37	2756.47	2126.39	2508.71
ENSDARG00000015065	104.154	-2.51568	0.645554	-3.89693	9.74191e-05	0.00143557	FALSE	55.7106	11.9075	25.4214	25.967	380.429	67.5771	150.254	67.3139
ENSDARG00000014907	791.477	-0.755331	0.193868	-3.89612	9.77467e-05	0.0014386	FALSE	599.068	688.134	600.246	673.688	1409.1	811.87	1417.52	686.33
ENSDARG00000069305	35.3847	1.44022	0.369646	3.8962	9.77139e-05	0.0014386	FALSE	65.6823	59.7008	41.3294	51.1001	7.74094	35.9194	14.2766	22.1434
ENSDARG00000053113	707.324	-0.487146	0.125046	-3.89575	9.78966e-05	0.00143889	FALSE	607.592	582.277	571.917	647.763	815.331	818.035	1066.89	679.063
ENSDARG00000067741	1159.8	-0.622257	0.159733	-3.8956	9.79555e-05	0.00143889	FALSE	947.608	1055.76	811.059	894.636	1832.29	1114.76	1686.1	1078.48
ENSDARG00000037910	1264.87	-0.746928	0.191741	-3.8955	9.79947e-05	0.00143889	FALSE	1027.33	1073.87	929.649	1031.25	1906.43	1341.37	2516.98	1054.01
ENSDARG00000057575	990.181	0.77913	0.200011	3.89543	9.80232e-05	0.00143889	FALSE	1193.98	1135.79	1225.23	1207.58	438.274	727.532	525.06	1081.38
ENSDARG00000101749	348.395	-1.00378	0.25769	-3.89531	9.80727e-05	0.00143889	FALSE	206.505	193.82	195.19	288.091	234.286	504.176	703.142	328.276
ENSDARG00000097746	185.722	-0.959721	0.246435	-3.89443	9.84312e-05	0.00144325	FALSE	145.17	149.178	122.372	142.531	369.006	133.918	325.465	259.93
ENSDARG00000052705	273.953	0.459586	0.118035	3.89364	9.87507e-05	0.00144703	FALSE	323.167	309.131	265.904	302.204	207.024	192.461	231.043	240.817
ENSDARG00000095409	43.3979	-1.93815	0.497835	-3.89315	9.89506e-05	0.00144906	FALSE	17.41	34.3613	11.4951	24.2525	175.46	35.7205	78.8675	45.8322
ENSDARG00000071863	1963.82	0.279824	0.0718801	3.89293	9.90415e-05	0.00144946	FALSE	2226.06	2205.7	2026.26	2264.95	1708.49	1919.53	1842.41	1716.08
ENSDARG00000098764	252.472	-0.64261	0.165077	-3.89278	9.91014e-05	0.00144946	FALSE	191.571	197.019	183.467	225.324	287.199	306.416	418.375	234.132
ENSDARG00000032816	293.673	-0.649214	0.166825	-3.89158	9.95932e-05	0.00145574	FALSE	200.501	218.353	206.439	248.822	306.301	321.676	477.45	265.122
ENSDARG00000077236	1386.07	-0.588945	0.151358	-3.89108	9.98007e-05	0.00145787	FALSE	937.167	1246.15	1255.29	1168.57	1637.12	2146.82	1794.86	1352.11
ENSDARG00000022254	928.099	0.462921	0.118982	3.8907	9.99565e-05	0.00145865	FALSE	1059.65	982.271	955.399	1052.86	637.238	933.095	630.89	737.651
ENSDARG00000043820	1956.7	1.06789	0.274475	3.89065	9.99779e-05	0.00145865	FALSE	2179.62	2439.73	2422.14	2575.51	654.475	1772.91	786.861	1372.38
ENSDARG00000038475	1404.57	-0.545713	0.140269	-3.89048	0.000100046	0.00145873	FALSE	1215.49	1022.24	905.464	1183.29	1739.15	1730.99	1723.36	1122.87
ENSDARG00000099843	1453.16	-0.524951	0.134938	-3.89032	0.000100112	0.0014588	FALSE	1186.38	1216.01	1108.84	1314.83	2069.26	1393.37	2091.88	1391.02
ENSDARG00000100520	13.0616	-3.15385	0.810929	-3.88919	0.00010058	0.00146471	FALSE	2.81725	5.04455	5.33302	1.10308	78.2197	10.278	17.1082	22.1961
ENSDARG00000094466	707.817	0.593788	0.152699	3.88861	0.000100821	0.0014673	FALSE	680.812	805.773	935.09	725.392	643.399	420.716	428.008	592.644
ENSDARG00000011301	973.185	0.425066	0.10932	3.88828	0.000100957	0.00146837	FALSE	1067.57	1050.98	1134.53	989.976	806.63	876.555	621.061	855.737
ENSDARG00000001127	1299.28	0.583122	0.149977	3.88807	0.000101043	0.00146872	FALSE	1711.31	1386.93	1474.56	1484.71	708.544	1098.18	914.1	1319.93
ENSDARG00000105162	102.178	-1.0802	0.277925	-3.88665	0.000101638	0.00147645	FALSE	68.2751	86.8652	57.661	90.3167	229.791	98.0552	205.035	108.812
ENSDARG00000096249	1229.53	0.412647	0.106206	3.88535	0.000102183	0.00148263	FALSE	1450.37	1338.23	1419.06	1368.07	824.672	1090.94	1043.42	1226.16
ENSDARG00000021913	114.83	-1.02682	0.264282	-3.88533	0.000102189	0.00148263	FALSE	103.538	89.9516	49.1009	76.0584	241.096	113.015	171.348	125.507
ENSDARG00000061660	661.726	0.622406	0.160212	3.8849	0.000102371	0.00148435	FALSE	858.055	837.41	692.255	713.677	352.311	583.696	443.912	632.961
ENSDARG00000020876	3334.56	-0.548206	0.141122	-3.88462	0.000102492	0.00148518	FALSE	2779.7	2918.23	2538.08	2974.84	3428.19	4480.38	5307.47	3178.48
ENSDARG00000054363	154.214	-0.613823	0.158036	-3.88406	0.000102727	0.00148767	FALSE	113.447	132.274	121.715	126.918	190.578	158.123	236.319	171.463
ENSDARG00000010758	212.58	1.17184	0.301745	3.88353	0.000102952	0.0014891	FALSE	198.646	176.781	119.374	137.877	46.1209	32.7028	73.3844	126.757
ENSDARG00000099063	18.9143	1.61326	0.415404	3.88358	0.00010293	0.0014891	FALSE	22.2919	28.4757	34.306	33.6538	13.3164	8.74726	7.03831	9.72351
ENSDARG00000001721	51.3584	-1.03863	0.267548	-3.88202	0.000103594	0.00149746	FALSE	44.8468	36.9456	36.1908	29.4259	74.6418	78.0658	69.8562	80.8546
ENSDARG00000013623	29176	-0.337469	0.0869384	-3.8817	0.00010373	0.0014985	FALSE	25241.1	26613.8	25275.5	26917.1	35987.2	30109.3	37352.1	28022.3
ENSDARG00000018698	2024.91	0.312428	0.0805073	3.88074	0.00010414	0.00150259	FALSE	2179.03	2164.18	2337.68	2241.92	2010.29	1850.94	1530.3	1794.85
ENSDARG00000028067	1732.58	-0.391247	0.100817	-3.88075	0.000104135	0.00150259	FALSE	1535.99	1727.37	1550.92	1774.78	2318.88	2069.65	2459.69	1795.5
ENSDARG00000098802	1101.64	-0.369194	0.0951444	-3.88036	0.000104302	0.00150308	FALSE	863.955	877.131	781.323	881.861	1118.91	1187.9	1185.73	908.558
ENSDARG00000033140	1724.83	-0.4091	0.105427	-3.88041	0.00010428	0.00150308	FALSE	1354.27	1465.36	1638.72	1554.68	1603.53	2284.03	2046.76	2047.68
ENSDARG00000053158	65.3789	-0.955324	0.246222	-3.87993	0.000104489	0.00150484	FALSE	47.3094	58.6009	55.4521	58.4462	89.2578	90.551	141.368	104.33
ENSDARG00000021488	616.087	-0.326097	0.0840949	-3.87773	0.000105436	0.00151755	FALSE	550.343	541.421	535.324	609.913	744.114	646.746	721.247	690.366
ENSDARG00000042803	346.833	0.402805	0.10389	3.87722	0.000105658	0.00151981	FALSE	391.055	369.807	359.098	359.327	253.112	320.907	257.988	286.842
ENSDARG00000075400	589.412	-0.323049	0.0833266	-3.8769	0.000105797	0.00152088	FALSE	559.111	571.436	532.256	533.132	627.904	708.486	736.912	674.318
ENSDARG00000088002	25.9902	-1.7831	0.460197	-3.87464	0.000106782	0.00153411	FALSE	28.0543	12.1278	8.35908	6.61411	48.0278	46.35	63.4588	33.814
ENSDARG00000094584	54.2488	-2.17897	0.562495	-3.87377	0.000107167	0.0015387	FALSE	35.5818	44.1694	19.1732	14.8015	302.462	66.2697	115.006	28.5169
ENSDARG00000037748	711.358	0.355108	0.091692	3.87283	0.000107579	0.00154273	FALSE	730.32	725.341	755.846	832.244	546.038	630.468	559.075	641.231
ENSDARG00000060065	7518.59	-0.426248	0.110059	-3.87289	0.000107551	0.00154273	FALSE	7246.95	6776.02	6255.65	6864.88	10235.4	8971.3	10277.1	6993.64
ENSDARG00000020656	731.139	-0.642814	0.166028	-3.87173	0.000108068	0.00154879	FALSE	667.123	637.546	550.586	678.859	1144.4	699.243	1267.58	845.876
ENSDARG00000100875	131.276	0.626277	0.161781	3.87115	0.000108321	0.00155148	FALSE	143.018	139.308	139.706	131.372	86.4985	103.293	69.6959	98.7417
ENSDARG00000069264	216.412	-1.12328	0.29019	-3.87085	0.000108456	0.00155247	FALSE	115.993	94.99	103.5	166.48	461.791	250.813	203.036	132.94
ENSDARG00000103981	76.1167	1.12932	0.291957	3.86811	0.000109682	0.00156907	FALSE	129.344	98.7889	63.4204	107.267	47.3381	29.3172	31.6206	72.9177
ENSDARG00000021184	3182.35	-0.327	0.0845582	-3.86716	0.000110111	0.00157424	FALSE	3343.07	3620.96	3286.47	3141.21	4721.44	4205.75	4120.65	3753.67
ENSDARG00000005980	2334.48	-0.278553	0.0720377	-3.86677	0.000110285	0.00157577	FALSE	2213.4	2130.45	2194.41	2240.09	2996.25	2428.77	2658.29	2568.23
ENSDARG00000005616	126.846	0.794623	0.205584	3.8652	0.000110998	0.00158499	FALSE	101.239	72.3188	81.521	96.6625	31.1607	53.2934	59.4408	57.3121
ENSDARG00000093382	664.668	-0.380849	0.0985446	-3.86474	0.000111209	0.00158704	FALSE	572.951	607.849	619.22	609.719	899.402	802.693	758.506	680.231
ENSDARG00000056475	3233.87	-0.240251	0.0621774	-3.86395	0.000111568	0.00159024	FALSE	2793.06	3130.14	2891.73	3057.87	3496.82	3582.74	3621.35	3323.4
ENSDARG00000012199	858.648	0.571723	0.147959	3.86406	0.000111517	0.00159024	FALSE	920.549	959.764	985.933	950.686	555.285	830.742	460.3	721.064
ENSDARG00000045976	884.415	-0.443835	0.114881	-3.86343	0.000111804	0.00159264	FALSE	784.297	845.567	739.079	769.845	1175.42	1057.6	1215.02	825.239
ENSDARG00000019530	1462.47	0.310615	0.0804079	3.86299	0.000112008	0.00159375	FALSE	1522.33	1569.58	1592.3	1544.26	1414.43	1266.66	1087.05	1255.49
ENSDARG00000043835	1042.87	0.531057	0.137474	3.86297	0.000112018	0.00159375	FALSE	1220.02	1127.6	1121.16	1186.21	617.018	964.289	655.711	981.914
ENSDARG00000090793	403.055	0.560548	0.145149	3.86189	0.000112512	0.00159981	FALSE	399.318	451.006	456.719	437.581	217.964	373.557	258.886	331.498
ENSDARG00000056873	1252.12	1.24572	0.322589	3.86163	0.000112633	0.00160056	FALSE	1845.54	1659.24	822.293	1646.54	636.201	340.174	563.295	978.409
ENSDARG00000062592	8289.47	-0.500495	0.129644	-3.86054	0.000113138	0.00160676	FALSE	6759.37	7623.86	6058.74	7149.63	12248.5	10031.4	9640.14	7118.2
ENSDARG00000103908	1458.25	-0.381042	0.0987105	-3.8602	0.000113297	0.00160804	FALSE	1198.14	1408.59	1230.44	1281.32	1833.2	1651.41	1827.28	1357.59
ENSDARG00000036671	3177.85	-0.350334	0.0907607	-3.85997	0.000113399	0.00160853	FALSE	2537.09	2994.25	2539.19	2738.48	3728.6	3743.83	3313.75	2996.4
ENSDARG00000074544	755.256	0.348209	0.0902263	3.85929	0.000113719	0.0016121	FALSE	884.16	814.712	888.565	752.756	614.325	688.416	606.611	713.532
ENSDARG00000022280	3107.28	-0.266502	0.0690771	-3.85803	0.000114303	0.00161745	FALSE	2722.27	2994.28	2840.74	2986.72	3789.5	3461.95	3432.69	3203.3
ENSDARG00000095921	2100.71	-0.370147	0.0959401	-3.85811	0.000114268	0.00161745	FALSE	1640.92	1828.28	1881.57	1716.79	2608.32	2171.23	2460.2	1898.62
ENSDARG00000090634	368.485	-0.431503	0.111845	-3.85806	0.00011429	0.00161745	FALSE	314.998	319.548	332.389	297.919	487.653	399.444	441.555	379.871
ENSDARG00000030512	164.577	-0.899261	0.233099	-3.85786	0.000114386	0.00161764	FALSE	107.894	182.604	111.615	111.134	326.407	197.077	228.892	198.106
ENSDARG00000008772	1384.11	-0.496821	0.128841	-3.85607	0.000115226	0.00162855	FALSE	1215.19	1223.93	1209.74	1183.64	2064.09	1560.8	1936.26	1261.3
ENSDARG00000002405	756.584	-0.358192	0.0929057	-3.85544	0.000115523	0.00163176	FALSE	638.733	626.344	727.426	675.646	807.652	897.829	945.104	770.369
ENSDARG00000038225	861.992	-0.340919	0.0884378	-3.85491	0.000115774	0.00163432	FALSE	808.96	712.162	862.909	733.52	1074.56	973.258	990.214	913.492
ENSDARG00000104773	1180.84	-1.11662	0.289681	-3.85466	0.000115888	0.00163496	FALSE	936.357	878.914	749.187	984.1	3112.87	1300.51	2148.61	1133.86
ENSDARG00000056027	1018.55	-0.338505	0.0878264	-3.85425	0.000116086	0.00163677	FALSE	862.871	943.002	945.745	1005.51	1292.06	1029.49	1239.41	1187.88
ENSDARG00000091871	61.5754	-1.28918	0.334579	-3.85313	0.000116618	0.00164328	FALSE	36.3969	33.3354	30.9716	53.9395	43.5877	143.863	101.548	88.1306
ENSDARG00000037018	844.442	-0.405465	0.10524	-3.85275	0.000116799	0.00164485	FALSE	749.439	742.044	773.547	801.052	1178.05	903.545	1110.77	870.594
ENSDARG00000095339	854.366	-0.378752	0.098324	-3.85208	0.000117117	0.00164834	FALSE	836.612	796.203	782.092	693.355	1120.06	916.884	1041.87	962.111
ENSDARG00000020820	1061.96	0.308718	0.0801689	3.85085	0.00011771	0.00165568	FALSE	1167.37	1071.34	1193.92	1158.78	952.827	897.187	825.789	1028.14
ENSDARG00000087016	124.871	-2.12662	0.552612	-3.84831	0.000118936	0.00167193	FALSE	39.5196	65.6572	12.5693	37.5055	310.137	133.627	185.71	49.4906
ENSDARG00000020482	3254.08	0.368449	0.0957503	3.84802	0.000119077	0.00167292	FALSE	3587.61	3660.89	3538.75	3425.33	2322.33	2805.21	2635.28	3243.67
ENSDARG00000038028	1635.86	-0.321187	0.0835004	-3.84653	0.0001198	0.00168106	FALSE	1477.61	1599.11	1383.02	1413.01	1955.59	1967.1	1803.25	1616.75
ENSDARG00000020149	67.2278	1.04001	0.27037	3.84661	0.000119763	0.00168106	FALSE	110.546	72.6984	74.5054	60.7015	46.1734	29.7025	44.3651	35.188
ENSDARG00000012388	189.594	-1.005	0.261323	-3.84581	0.000120152	0.001685	FALSE	138.101	166.449	130.971	115.04	298.767	155.143	452.17	200.021
ENSDARG00000090107	154.368	0.80641	0.2098	3.8437	0.000121192	0.00169857	FALSE	263.096	312.116	273.415	226.143	105.021	172.044	166.68	170.2
ENSDARG00000038881	2926.38	0.379537	0.0987544	3.84325	0.000121418	0.00170071	FALSE	2626.45	2773.69	2710.35	2851.82	1722.11	2497.23	2025.44	2180.28
ENSDARG00000037397	1793.33	0.421993	0.109817	3.84268	0.000121698	0.00170336	FALSE	1949.19	2020.12	2190.69	1768.5	1718.5	1389.9	1187.31	1621.87
ENSDARG00000097215	95.6712	-0.85412	0.222278	-3.84257	0.000121752	0.00170336	FALSE	58.6537	85.828	90.2292	76.1489	136.542	118.85	191.052	115.315
ENSDARG00000053152	836.374	-0.284889	0.0741488	-3.84213	0.000121973	0.00170367	FALSE	844.389	817.136	782.982	798.714	1061.98	930.287	1019.09	942.821
ENSDARG00000100446	1892.46	-0.425832	0.110833	-3.84212	0.000121978	0.00170367	FALSE	1708.91	1664.39	1758.84	1635.67	2114.7	2013.98	2901.74	2061.55
ENSDARG00000019845	956.95	-0.643954	0.167605	-3.84209	0.000121991	0.00170367	FALSE	785.264	789.093	717.754	806.574	1507.88	822.768	1535.47	976.075
ENSDARG00000070037	1235.35	0.441836	0.11505	3.84039	0.000122838	0.00171448	FALSE	1355.7	1415.9	1474.52	1485.34	866.543	1244.37	930.141	1176.17
ENSDARG00000042114	373.317	0.646765	0.168539	3.83748	0.000124301	0.00173387	FALSE	510.566	462.55	403.19	422.079	232.149	302.384	219.82	392.729
ENSDARG00000018441	182.492	0.858757	0.223839	3.8365	0.000124802	0.00173983	FALSE	190.501	230.415	238.297	216.077	86.2664	138.018	76.1446	180.301
ENSDARG00000069632	630.255	0.591186	0.154118	3.83594	0.000125086	0.00174276	FALSE	814.372	598.899	741.933	833.371	442.838	640.826	370.759	528.29
ENSDARG00000101628	267.554	0.610032	0.159077	3.83483	0.000125653	0.00174758	FALSE	305.83	378.304	313.943	346.924	212.646	244.504	165.496	257.43
ENSDARG00000040004	39.9099	1.19583	0.311834	3.83482	0.000125656	0.00174758	FALSE	40.2599	45.6072	38.1806	46.8576	26.512	10.6745	14.6292	22.3182
ENSDARG00000086654	43.5313	-2.2696	0.591809	-3.83502	0.000125552	0.00174758	FALSE	9.45838	5.03807	16.9808	19.9062	162.068	39.4647	19.8512	25.9608
ENSDARG00000089878	600.802	-0.505261	0.131764	-3.83459	0.000125771	0.00174815	FALSE	549.962	528.366	603.971	448.879	939.889	679.533	761.108	647.496
ENSDARG00000061213	734.031	-0.384493	0.100279	-3.83423	0.000125959	0.00174973	FALSE	581.163	734.434	660.39	640.409	915.47	842.737	922.703	737.048
ENSDARG00000017445	5612.11	-0.181484	0.0473365	-3.83392	0.000126116	0.00175032	FALSE	5091.61	5377.32	5463.78	5324.26	6199.33	5934.69	6198.99	5775.38
ENSDARG00000059770	1121.68	0.331075	0.0863556	3.83386	0.00012615	0.00175032	FALSE	1272.51	1251.64	1131.75	1254.54	1024	971.57	896.15	1011.55
ENSDARG00000087229	1230.89	-0.33445	0.087242	-3.83359	0.000126285	0.00175115	FALSE	1134.8	1144.8	1097.13	1137.1	1513.96	1359.9	1603.53	1218.16
ENSDARG00000096398	459.366	1.51699	0.395788	3.83284	0.000126674	0.0017555	FALSE	582.189	657.905	484.928	631.684	97.0467	377.416	116.032	232.899
ENSDARG00000078494	121.141	0.769882	0.200966	3.8309	0.000127675	0.00176834	FALSE	133.099	180.826	150.769	150.005	59.8549	97.1693	93.3195	108.768
ENSDARG00000055192	23128.9	1.11087	0.289991	3.83072	0.000127769	0.0017686	FALSE	30674.8	36750.1	23823.9	32681.7	5955.22	15911.1	13660	21853.8
ENSDARG00000014657	6.40513	-5.39249	1.40777	-3.83052	0.000127871	0.00176896	FALSE	0	0	0	0	4.42483	22.538	5.71252	0
ENSDARG00000045014	10303.4	0.392579	0.102502	3.82997	0.000128158	0.0017719	FALSE	11351.7	11666.6	11815.7	11137.1	8256.73	9894.62	6881.27	9984.84
ENSDARG00000010655	1689.77	-0.233546	0.0610041	-3.82836	0.000129001	0.00178251	FALSE	1680.44	1560.66	1608.26	1746.56	1877.1	1909.66	1956.23	2008.81
ENSDARG00000005220	761.274	-0.38876	0.101566	-3.82764	0.000129378	0.00178666	FALSE	712.064	688.018	695.275	596.612	1002.17	813.504	947.774	765.609
ENSDARG00000060901	129.661	0.744304	0.194475	3.82725	0.000129582	0.00178843	FALSE	167.11	131.243	152.252	178.824	79.6016	85.1803	76.9459	131.699
ENSDARG00000005989	1125.47	-0.502123	0.131242	-3.82593	0.00013028	0.00179701	FALSE	1051.91	1040.3	955.165	1092.65	1835.46	1179.1	1558.67	1290.16
ENSDARG00000087303	3402.95	-0.970879	0.253774	-3.82577	0.000130366	0.00179714	FALSE	2837.91	3069.72	1871.27	3228.5	7227.54	4458.01	6548.13	3342.47
ENSDARG00000027199	1207	-0.444462	0.116182	-3.82555	0.000130478	0.00179763	FALSE	1083.78	1009.29	1101	1187.77	1793.29	1324.8	1627.4	1219.38
ENSDARG00000100128	384.683	0.623292	0.163021	3.82339	0.000131632	0.00181246	FALSE	493.139	461.568	411.856	410.412	227.758	337.119	223.724	363.522
ENSDARG00000095901	303.325	0.718317	0.187883	3.82321	0.000131726	0.0018127	FALSE	332.646	336.298	300.591	281.672	165.141	274.12	157.098	164.52
ENSDARG00000055064	2090.62	-0.335137	0.0876714	-3.82265	0.000132026	0.00181576	FALSE	1751.14	2071.63	1855.89	1957.61	2636.32	2256.64	2623.2	2119.37
ENSDARG00000099014	2478.32	-0.378248	0.0989757	-3.82163	0.000132573	0.00182116	FALSE	2039.32	2197.91	2501.19	2244.44	3279.87	2712.97	3210.64	2474.03
ENSDARG00000029069	73500.8	-0.432303	0.113117	-3.82175	0.000132509	0.00182116	FALSE	62743.9	65920.2	67448.3	65344.8	109122	94079.3	82039.5	67570
ENSDARG00000103435	3881.57	-0.334381	0.0875004	-3.82148	0.000132653	0.00182119	FALSE	3485.43	3500.42	3591.36	3421.69	4592.94	4640.9	4856.53	3563.6
ENSDARG00000037060	3183.48	0.337001	0.0882278	3.81967	0.00013363	0.00183178	FALSE	3868.42	3253.46	3329.77	3742.66	2469.95	2992.89	2955.04	2820.31
ENSDARG00000056587	86.8937	1.24347	0.325548	3.81962	0.000133658	0.00183178	FALSE	140.956	93.546	100.942	54.1564	20.0033	55.157	41.3452	47.9021
ENSDARG00000093224	16.0688	-4.24696	1.11185	-3.81973	0.0001336	0.00183178	FALSE	0	0	0	3.31321	15.7536	33.143	9.02916	2.23242
ENSDARG00000061437	711.494	0.377565	0.0988753	3.8186	0.000134213	0.00183732	FALSE	844.839	749.914	821.04	751.125	538.74	629.581	555.232	711.247
ENSDARG00000077596	1523.46	0.391559	0.10254	3.81859	0.000134219	0.00183732	FALSE	1819.75	1849.57	1589.43	1660.33	1093.79	1489.74	1264.57	1426.21
ENSDARG00000103105	41.6588	-1.42341	0.37279	-3.81827	0.000134391	0.00183861	FALSE	20.6218	25.6159	21.7788	23.0132	55.0426	97.629	54.6623	37.0782
ENSDARG00000029368	2654.37	-0.274241	0.0718285	-3.81799	0.000134541	0.00183959	FALSE	2516.79	2687.95	2403.15	2624.9	3409.17	3215.57	2933.62	2821.38
ENSDARG00000060029	468.76	-0.447581	0.117235	-3.8178	0.000134647	0.00183997	FALSE	422.629	403.875	449.191	438.434	636.297	543.163	658.49	501.211
ENSDARG00000020072	3733.27	-0.407774	0.10683	-3.81704	0.000135064	0.00184459	FALSE	2899.28	3544.51	3147.76	3462.66	4256.36	3770.45	5276.27	4014.28
ENSDARG00000093521	26.4039	1.66785	0.437045	3.8162	0.000135523	0.00184979	FALSE	44.9201	33.2909	29.4974	40.8793	6.89123	3.80565	12.661	22.3856
ENSDARG00000099315	262.628	-0.683915	0.179234	-3.81578	0.000135755	0.00185188	FALSE	187.289	149.993	175.433	219.774	251.79	267.02	415.4	241.614
ENSDARG00000091298	6648.6	-0.272636	0.0714747	-3.81444	0.000136491	0.00185976	FALSE	6120.09	5820.06	6288.2	6300.61	7093.49	6941.27	8383.97	7210.9
ENSDARG00000069823	467.647	-0.683285	0.179127	-3.81452	0.000136447	0.00185976	FALSE	403.578	416.269	405.951	357.293	933.774	504.774	499.318	605.715
ENSDARG00000040513	424.62	-0.476746	0.12502	-3.81335	0.000137096	0.00186692	FALSE	332.638	405.088	357.349	378.286	613.385	439.279	556.137	443.426
ENSDARG00000054191	12385.9	-0.299737	0.078627	-3.81213	0.000137772	0.00187504	FALSE	10494.4	11124.1	10686.8	11333.4	13758.6	12870	15297.6	11791.8
ENSDARG00000034326	1524.8	-0.24952	0.0654593	-3.81183	0.00013794	0.00187522	FALSE	1527.02	1436.93	1395.89	1522.04	1828.58	1651.72	1838.65	1675.45
ENSDARG00000045262	1000.33	0.774143	0.20309	3.81182	0.000137945	0.00187522	FALSE	1353.02	1327.22	1127.84	1486.42	546.638	504.734	891.893	1146.28
ENSDARG00000063924	115935	-0.318049	0.0834488	-3.81131	0.000138233	0.00187805	FALSE	104707	112979	111003	105060	149313	129683	147617	114123
ENSDARG00000035993	1821.56	0.342065	0.0897589	3.81093	0.000138444	0.00187983	FALSE	1950.13	2102.44	2198.3	1873.75	1754.18	1647.32	1333.08	1675.4
ENSDARG00000090996	42.9823	-1.28397	0.337095	-3.80893	0.00013957	0.00189403	FALSE	21.9594	21.1818	21.0844	27.6265	61.0595	40.8589	87.704	34.304
ENSDARG00000096450	4.88917	-6.2206	1.63327	-3.80867	0.000139716	0.00189491	FALSE	0	0	0	0	24.0396	26.6236	5.41323	0
ENSDARG00000033757	320.628	0.591973	0.15557	3.80519	0.000141696	0.00192065	FALSE	362.166	366.631	413.938	350.833	256.223	223.799	180.249	328.303
ENSDARG00000105153	135.854	0.906297	0.238248	3.804	0.000142376	0.00192877	FALSE	159.588	175.569	184.562	120.213	74.2619	50.4493	105.332	110.239
ENSDARG00000057790	316.051	0.702624	0.184714	3.80385	0.000142464	0.00192884	FALSE	418.194	355.525	414.444	407.313	146.332	280.004	271.599	281.014
ENSDARG00000099194	1198.8	0.488879	0.128584	3.80203	0.000143518	0.001942	FALSE	1344.18	1414.24	1474.42	1116.26	1029.4	990.648	721.154	1070.28
ENSDARG00000092652	28.6779	1.22641	0.322654	3.801	0.000144112	0.00194891	FALSE	43.4462	35.8913	47.1942	24.8538	14.4578	15.8334	16.487	18.5213
ENSDARG00000095615	494.022	0.838784	0.220707	3.80044	0.000144441	0.00195224	FALSE	682.843	523.063	573.813	613.58	278.955	178.324	372.161	506.254
ENSDARG00000016815	73.3715	-0.964671	0.253868	-3.79989	0.000144761	0.00195544	FALSE	84.5143	66.5852	43.6952	46.8726	113.733	107.601	127.485	115.405
ENSDARG00000086685	1146.87	-0.541661	0.142564	-3.79942	0.000145036	0.00195802	FALSE	991.138	1129.37	899.99	1049.04	1743.61	1460.88	1676.77	1045.69
ENSDARG00000099144	829.752	-0.524966	0.1382	-3.7986	0.000145516	0.00196338	FALSE	676.571	758.852	706.632	720.692	1355.82	832.078	1075.94	856.934
ENSDARG00000007429	339.231	0.463721	0.122086	3.7983	0.00014569	0.0019646	FALSE	402.965	438.152	415.068	361.792	245.742	273.987	307.401	343.645
ENSDARG00000056654	6.78416	-3.00759	0.792233	-3.79634	0.000146849	0.00197909	FALSE	3.68266	2.91966	0	1.06649	21.8633	9.16136	20.0645	12.2285
ENSDARG00000058038	514.96	-0.785958	0.207073	-3.79557	0.000147307	0.00198413	FALSE	337.088	358.039	333.081	369.753	869.479	676.466	535.375	331.579
ENSDARG00000093444	67.0065	-1.06334	0.280173	-3.79529	0.000147469	0.00198517	FALSE	48.0555	44.4257	37.7817	55.185	128.704	71.8461	119.51	68.1233
ENSDARG00000070107	1302.32	-0.32217	0.0848983	-3.79477	0.000147778	0.00198705	FALSE	1304.92	1146.95	1225.28	1315.31	1707.94	1423.85	1658.73	1452.57
ENSDARG00000071636	12.26	-2.86481	0.754919	-3.79486	0.000147727	0.00198705	FALSE	6.75771	4.04276	5.23527	0	46.1275	8.66777	40.7914	22.5197
ENSDARG00000019179	808.307	0.513171	0.135261	3.79393	0.000148282	0.0019927	FALSE	945.251	945.473	864.493	1046.5	528.707	835.497	594.147	705.123
ENSDARG00000063416	1513.7	-0.375122	0.098882	-3.79363	0.000148461	0.00199396	FALSE	1461.54	1378.69	1356.3	1379.11	2208.55	1599.23	1785.42	1641.26
ENSDARG00000021806	2475.85	-0.278386	0.0733929	-3.7931	0.000148781	0.00199556	FALSE	2200.42	2278.94	2169.76	2475.19	2695.67	2699.72	3105.66	2565.06
ENSDARG00000040838	1515.58	-0.312054	0.0822678	-3.79315	0.000148751	0.00199556	FALSE	1457.4	1425.96	1340.43	1392.13	1601.17	1890.85	1859.45	1623.26
ENSDARG00000011693	265.733	0.458956	0.121005	3.79286	0.00014892	0.00199556	FALSE	274.561	269.272	271.814	288.115	189.075	211.283	189.163	212.379
ENSDARG00000007221	379.679	0.568001	0.149752	3.79296	0.000148864	0.00199556	FALSE	410.675	461.441	480.708	451.222	296.635	349.948	211.684	357.4
ENSDARG00000099298	377.332	0.395119	0.104182	3.79258	0.000149088	0.00199667	FALSE	364.529	392.498	379.495	437.792	268.121	310.788	293.249	321.298
ENSDARG00000059775	4765.2	0.366639	0.0966911	3.79186	0.000149526	0.00200026	FALSE	5397.24	5341.21	5502.34	5422.79	4040.31	4840.07	3354.23	4566.47
ENSDARG00000058225	1745.91	-0.370686	0.0977579	-3.79188	0.000149511	0.00200026	FALSE	1529.41	1589.11	1674.12	1576.7	2339.61	1753.18	2289.65	1854.61
ENSDARG00000044622	136.186	0.734088	0.193631	3.79118	0.000149935	0.00200459	FALSE	150.702	190.421	157.728	156.291	94.6753	128.998	62.5274	107.445
ENSDARG00000009212	32226.9	-0.289524	0.0763853	-3.79031	0.000150458	0.0020095	FALSE	28037.8	30923.1	28765.9	27197.7	39120.2	32780.8	37075	31494.2
ENSDARG00000087084	50.98	-1.17104	0.308958	-3.79029	0.000150473	0.0020095	FALSE	26.8274	37.3404	32.6029	45.2779	91.4729	57.2584	119.435	51.5611
ENSDARG00000100747	176.5	0.789326	0.208284	3.78966	0.000150851	0.0020134	FALSE	179.049	280.647	157.965	254.65	108.938	112.993	116.083	164.99
ENSDARG00000051923	666.083	0.708771	0.18709	3.7884	0.000151623	0.00202256	FALSE	780.719	915.609	839.946	839.532	328.941	599.077	407.514	728.211
ENSDARG00000044975	2083.5	-0.575951	0.152045	-3.78803	0.000151849	0.00202443	FALSE	1479.47	1666.02	1928.68	1817.72	2473.68	2292.02	3571.88	1936.14
ENSDARG00000056080	575.978	0.619824	0.163724	3.78579	0.00015322	0.00204155	FALSE	797.396	588.71	692.291	640.05	295.639	560.947	412.014	499.552
ENSDARG00000057108	71.1331	-1.21455	0.320846	-3.78545	0.000153429	0.00204318	FALSE	31.3724	35.9523	50.3803	42.5746	129.242	48.3256	130.874	63.6802
ENSDARG00000063912	127780	-0.308853	0.0815982	-3.78505	0.000153677	0.00204532	FALSE	114917	125639	125459	117502	158063	149021	165033	126830
ENSDARG00000076544	1301.29	0.349509	0.0923491	3.78465	0.000153923	0.00204743	FALSE	1359.93	1457.79	1365.22	1282.73	930.006	1118.58	1062.45	1177.11
ENSDARG00000000861	2718.75	0.268237	0.0709314	3.78164	0.000155798	0.00207119	FALSE	3054.64	2895.16	2813.37	2895.54	2250.37	2592.68	2252.64	2583.21
ENSDARG00000004931	231.776	0.758979	0.200716	3.78136	0.000155976	0.00207239	FALSE	328.041	312.474	250.236	260.081	112.81	228.854	130.628	206.123
ENSDARG00000040179	44.2832	-1.2597	0.333243	-3.78013	0.000156749	0.00208148	FALSE	34.4416	26.2333	30.53	25.4067	66.919	48.5819	116.686	47.7839
ENSDARG00000036073	2068.39	-0.35256	0.0932712	-3.77995	0.000156863	0.00208182	FALSE	1853.73	1735.55	1935.13	2015.12	2579.04	2297.05	2585.27	2166.21
ENSDARG00000024195	1703.77	-0.472478	0.125007	-3.77963	0.000157063	0.00208331	FALSE	1538.49	1659.77	1528.55	1644.94	2899.24	2063.08	2133.74	1748.77
ENSDARG00000057074	1007.79	-0.319392	0.084514	-3.77916	0.000157359	0.00208605	FALSE	1029.17	894.969	982.859	958.008	1203.43	1184.8	1350.21	1087.05
ENSDARG00000076074	1662.05	-0.329252	0.0871488	-3.77804	0.000158066	0.00209425	FALSE	1481.85	1518.51	1572.26	1554.32	2219.25	1644.84	1954.47	1880.17
ENSDARG00000043624	304.37	-0.48994	0.1297	-3.7775	0.000158413	0.00209765	FALSE	267.702	254.128	280.332	249.532	421.929	330.181	421.013	305.589
ENSDARG00000074507	370.081	-0.581991	0.154177	-3.77483	0.000160118	0.00211904	FALSE	253.784	283.355	245.681	252.93	325.241	416.091	488.964	321.072
ENSDARG00000093189	37.8755	-1.26807	0.335949	-3.7746	0.000160268	0.00211983	FALSE	32.8484	17.818	23.335	27.2963	61.5243	42.6421	92.4734	48.4768
ENSDARG00000080006	266.393	0.498837	0.132178	3.77397	0.000160672	0.00212279	FALSE	331.751	286.921	274.031	291.042	169.021	228.128	205.975	233.98
ENSDARG00000074201	6829.71	-0.569336	0.150854	-3.77408	0.000160601	0.00212279	FALSE	5642.21	5667.5	5240.03	6236.9	10854.1	6492.51	10036.1	6432.14
ENSDARG00000104739	14.5809	1.78262	0.472398	3.77357	0.000160929	0.00212499	FALSE	16.9265	24.2037	25.5815	12.1433	6.92927	6.54455	3.60323	5.91994
ENSDARG00000098689	287.723	-0.421624	0.111742	-3.77319	0.000161171	0.00212698	FALSE	242.576	239.49	249.893	245.87	354.944	274.871	354.394	325.182
ENSDARG00000102452	2839.58	-0.21226	0.0562661	-3.77243	0.000161667	0.00213195	FALSE	2509.48	2699.23	2607.87	2524.99	3081.36	2859.71	3012.77	3026.48
ENSDARG00000070583	2051.18	0.294267	0.0780066	3.77233	0.000161729	0.00213195	FALSE	2445.43	2235.3	2263.41	2110.51	1635.01	1913.55	1901.14	1935.22
ENSDARG00000089390	262.766	-0.61802	0.163898	-3.77076	0.000162753	0.00214425	FALSE	266.93	227.266	187.525	240.488	348.446	407.482	404.918	257.163
ENSDARG00000031496	776.217	0.347621	0.0922277	3.76916	0.000163796	0.00215658	FALSE	844.936	770.245	894.342	879.094	675.441	682.138	614.782	689.977
ENSDARG00000029493	121.646	-0.737702	0.195727	-3.76905	0.000163872	0.00215658	FALSE	69.1843	57.5495	74.5253	83.8847	100.22	136.949	144.854	93.5638
ENSDARG00000053205	585.948	0.590725	0.15676	3.76835	0.00016433	0.00216139	FALSE	658.428	717.505	677.339	659.275	313.714	577.051	387.056	522.072
ENSDARG00000053820	242.633	-0.565546	0.150085	-3.76817	0.000164448	0.00216173	FALSE	218.378	173.573	181.987	265.058	329.54	324.329	297.663	289.881
ENSDARG00000063626	6494.85	-0.420873	0.111708	-3.76762	0.000164809	0.00216406	FALSE	5640.48	6333.41	5176.56	5984.07	7467.23	7341.07	9588.63	6576.09
ENSDARG00000090106	613.724	0.592495	0.157254	3.76776	0.00016472	0.00216406	FALSE	783.981	642.584	697.636	755.826	322.862	626.293	474.949	485.453
ENSDARG00000075864	758.056	0.364527	0.0967894	3.76619	0.000165758	0.00217531	FALSE	865	820.806	787.156	921.34	657.378	565.79	683.717	726.415
ENSDARG00000024295	1085.82	-0.536649	0.142518	-3.76549	0.000166226	0.00218023	FALSE	809.126	829.784	959.059	909.676	1425.28	1298.75	1507.05	859.482
ENSDARG00000091418	1038.12	-0.323481	0.0859304	-3.76446	0.000166912	0.00218678	FALSE	900.412	1047.13	955.509	938.476	1348.27	1190.87	1177.43	1093.69
ENSDARG00000099160	54.5442	-3.094	0.821873	-3.76457	0.000166835	0.00218678	FALSE	15.8638	4.74952	4.96405	6.04989	73.8891	153.156	37.7632	4.93598
ENSDARG00000011672	1898.05	0.281924	0.0749088	3.76356	0.00016751	0.00219325	FALSE	2048.12	2019.45	1962.61	2153.77	1634.58	1529.61	1681.84	1879.9
ENSDARG00000038066	1214.11	0.407487	0.108275	3.76344	0.000167592	0.00219325	FALSE	1305.88	1345.77	1375.81	1238.44	1012.04	975.903	809.656	1169.82
ENSDARG00000017659	2613.68	0.266326	0.0708104	3.76112	0.000169156	0.00221249	FALSE	2842.27	2832.16	2842.16	2785.42	2371.46	2494.88	2028.2	2501.33
ENSDARG00000037191	535.158	0.955648	0.254106	3.76082	0.000169356	0.00221387	FALSE	503.958	537.47	497.595	478.267	114.648	428.691	259.331	237.445
ENSDARG00000100506	442.93	0.620401	0.164982	3.7604	0.00016964	0.00221635	FALSE	543.441	558.883	512.503	494.16	251.688	483.842	289.424	347.117
ENSDARG00000093456	7225.18	-0.267917	0.0712645	-3.75947	0.000170273	0.00222338	FALSE	6551.79	6416.31	7050.45	6927.63	8251.04	7430.21	8845.55	7916.91
ENSDARG00000015228	160.773	-1.26255	0.335907	-3.75862	0.000170851	0.00222969	FALSE	107.101	105.2	104.604	108.107	236.944	104.43	503.038	175.242
ENSDARG00000020814	490.29	0.571033	0.151966	3.75764	0.000171527	0.00223603	FALSE	578.494	563.267	657.276	638.031	332.126	519.253	320.28	467.144
ENSDARG00000036371	11352.5	-0.686196	0.182612	-3.75767	0.0001715	0.00223603	FALSE	9452.7	8638.45	7496.2	10816.7	21928.1	13765.6	13195.8	9688.28
ENSDARG00000004588	9859.04	-0.384706	0.102404	-3.75677	0.000172123	0.00224257	FALSE	9016.89	9316.55	9456.08	9094.42	15173.8	11097.5	10579	11307.5
ENSDARG00000070228	323.066	0.566304	0.150768	3.75612	0.000172568	0.00224549	FALSE	367.441	372.139	333.236	407.512	202.583	335.122	207.243	254.726
ENSDARG00000037861	97.5119	-1.14694	0.305361	-3.75602	0.000172634	0.00224549	FALSE	57.5802	87.9666	64.4245	67.2315	198.724	108.605	223.748	83.4097
ENSDARG00000070526	6.88854	-4.94	1.31513	-3.75628	0.000172459	0.00224549	FALSE	0	0	0	0	8.83111	3.82865	10.8526	0
ENSDARG00000078983	236.347	0.480296	0.127924	3.75454	0.000173662	0.00225761	FALSE	297.584	295.862	255.744	273.773	164.824	217.525	210.565	211.058
ENSDARG00000075559	1898.87	0.387505	0.103242	3.75337	0.000174476	0.00226693	FALSE	2030.25	2108.21	2118.75	1992.12	1767.2	1575.08	1254.43	1709.2
ENSDARG00000044169	301.403	-0.394289	0.10506	-3.753	0.000174731	0.00226899	FALSE	296.934	283.433	287.799	277.369	375.218	341.131	404.163	384.805
ENSDARG00000016886	125.632	-0.826875	0.22035	-3.75256	0.000175039	0.00227173	FALSE	99.8689	65.5241	104.638	70.7733	145.955	157.95	199.665	102.685
ENSDARG00000101703	16.9166	-1.95558	0.521306	-3.75131	0.000175912	0.00228181	FALSE	16.2888	2.01841	6.31005	6.62598	38.359	26.722	38.0024	19.4293
ENSDARG00000035400	19340.7	-0.285215	0.0760504	-3.75034	0.000176592	0.00228936	FALSE	17618.9	18653.5	17951.4	18340.9	20732.3	20488.7	25830.1	21374.6
ENSDARG00000043095	1233.83	-0.333366	0.0889144	-3.7493	0.000177331	0.00229768	FALSE	1180.37	1085.21	1244.35	1143.92	1501.34	1318.01	1430.8	1611.99
ENSDARG00000017034	700.635	-0.612357	0.163333	-3.74913	0.000177451	0.00229796	FALSE	525.335	726.489	469.57	521.25	1020.53	627.815	1005.19	776.301
ENSDARG00000024940	328.947	-0.39713	0.105959	-3.74795	0.000178285	0.00230749	FALSE	261.276	291.771	276.12	274.85	412.722	325.48	369.354	347.242
ENSDARG00000068177	1550.64	0.302875	0.0808377	3.74671	0.000179172	0.00231642	FALSE	1614.6	1702.45	1552.71	1769.2	1346.17	1165.34	1417.5	1449.25
ENSDARG00000044010	1148.81	-0.72735	0.19413	-3.74672	0.000179161	0.00231642	FALSE	865.486	941.876	880.018	831.232	1921.38	1093.54	1925.38	887.237
ENSDARG00000101867	172.632	-0.763627	0.203867	-3.74571	0.000179887	0.00232439	FALSE	153.213	109.899	139.219	115.861	237.015	178.295	302.187	164.191
ENSDARG00000099383	480.899	0.333554	0.0890592	3.74531	0.000180172	0.0023268	FALSE	537.362	534.998	537.921	503.437	438.436	400.596	451.639	388.917
ENSDARG00000097001	8.05319	4.71151	1.25824	3.74453	0.000180732	0.00233274	FALSE	2.83589	16.1029	12.7148	15.4667	0	1.8783	0	0
ENSDARG00000005458	1800.22	-0.263277	0.0703179	-3.74409	0.000181046	0.00233514	FALSE	1650.57	1690.35	1790.84	1641.06	2235.72	1932.08	2070.13	1893.11
ENSDARG00000075803	95.4267	-0.932291	0.24901	-3.744	0.000181117	0.00233514	FALSE	64.7629	78.8215	49.1363	92.6116	136.282	156.277	167.686	84.8714
ENSDARG00000074927	255.393	0.728412	0.1946	3.74311	0.000181753	0.00234207	FALSE	320.08	330.168	334.766	278.127	177.821	199.277	114.08	269.514
ENSDARG00000098850	343.782	0.455298	0.121654	3.74256	0.000182151	0.00234591	FALSE	418.947	380.881	394.847	364.929	315.257	265.875	240.916	315.217
ENSDARG00000025034	1984.66	0.400353	0.107027	3.74068	0.000183524	0.0023623	FALSE	2711.03	1928.23	2082.05	2215.55	1617.43	1761.98	1595.41	1792.7
ENSDARG00000056030	256.848	-0.42169	0.112789	-3.73876	0.000184928	0.00237906	FALSE	219.02	208.545	246.583	243.905	330.536	306.352	292.294	300.1
ENSDARG00000025703	1116.02	-0.360512	0.0964414	-3.73815	0.00018538	0.00238357	FALSE	985.013	971.022	880.086	1039.83	1311.42	1157.08	1424.52	1084.96
ENSDARG00000090557	39.3543	-2.36792	0.633485	-3.73793	0.000185543	0.00238437	FALSE	13.8072	16.1255	13.5238	18.4836	212.516	49.164	24.8561	33.609
ENSDARG00000012887	694.54	-0.397406	0.10633	-3.73749	0.000185869	0.00238724	FALSE	584.419	576.676	712.807	642.142	960.249	730.568	867.659	756.111
ENSDARG00000096654	116.255	0.690758	0.184858	3.73669	0.000186459	0.00239352	FALSE	123.886	157.409	112.026	131.237	81.1945	85.0118	72.0197	86.5599
ENSDARG00000091042	914.562	0.336711	0.0901441	3.73526	0.000187524	0.00240476	FALSE	1049.14	1041.34	1012.02	1000.64	693.68	854.284	800.091	898.299
ENSDARG00000088967	218.433	0.574531	0.153815	3.73522	0.000187553	0.00240476	FALSE	244.116	217.006	232.941	278.918	169.669	161.732	137.63	183.535
ENSDARG00000028275	1070.35	-0.649077	0.173778	-3.7351	0.000187641	0.00240476	FALSE	836.605	808.512	930.055	825.809	1383.25	887.057	1893.33	1169.74
ENSDARG00000052142	479.292	0.483666	0.129547	3.73353	0.000188817	0.0024185	FALSE	552.99	534.045	473.469	579.971	299.062	411.117	391.141	426.765
ENSDARG00000062812	531.116	0.700249	0.187596	3.73275	0.0001894	0.00242465	FALSE	678.299	645.694	578.823	646.909	238.991	450.714	334.194	542.663
ENSDARG00000070775	377.262	-0.615493	0.164933	-3.73178	0.000190132	0.0024327	FALSE	217.861	204.92	211.151	173.327	229.034	339.479	385.581	283.489
ENSDARG00000093549	24601.7	-0.420813	0.11277	-3.73159	0.000190272	0.00243316	FALSE	19047	22077.1	17285.4	21734.1	22851.9	28321	31959.3	24154.6
ENSDARG00000070822	2650.22	0.290058	0.0777822	3.7291	0.000192164	0.00245602	FALSE	2939.53	2991.12	2858.32	2767.29	2446.98	2303.51	2046.69	2653.12
ENSDARG00000104831	394.292	0.462918	0.124148	3.72876	0.000192425	0.00245802	FALSE	533.381	471.175	430.24	386.423	354.014	340.25	277.869	349.187
ENSDARG00000062237	932.947	-0.317374	0.085138	-3.72776	0.000193191	0.00246647	FALSE	813.528	805.926	834.43	824.2	1043.72	1090.51	1071.43	882.731
ENSDARG00000028386	1144.52	-0.263074	0.0705852	-3.72704	0.000193744	0.00247137	FALSE	1016.09	1110.13	1084.67	1069.71	1198.43	1335.79	1379.74	1224.94
ENSDARG00000094473	97.0083	-0.833309	0.223588	-3.72698	0.000193785	0.00247137	FALSE	70.1997	72.3993	92.2439	80.9835	192.636	102.335	157.26	110.474
ENSDARG00000057624	1040.1	0.288339	0.0774107	3.72479	0.000195478	0.00249161	FALSE	1096.01	1136.19	1070.28	1039.37	974.078	865.503	787.939	928.335
ENSDARG00000028618	3509.3	-0.529594	0.142233	-3.72343	0.000196538	0.00250376	FALSE	2942.13	3162.2	2988.79	3333.83	4501.64	3531.9	6125.69	3779.64
ENSDARG00000017244	2202.05	0.217137	0.058332	3.72243	0.000197315	0.00251229	FALSE	2285.69	2253.6	2336.95	2267.81	1856.69	1981.69	1926.38	2097.29
ENSDARG00000002483	54.7471	1.16642	0.313388	3.72197	0.000197672	0.00251548	FALSE	72.2207	70.6974	47.1663	95.9876	21.5995	22.0843	28.9832	53.2096
ENSDARG00000036911	852.287	0.404636	0.108737	3.72124	0.000198249	0.00252009	FALSE	1064.53	884.114	870.204	988.889	649.408	736.17	631.767	856.333
ENSDARG00000022845	453.146	-0.500276	0.134433	-3.72137	0.000198143	0.00252009	FALSE	361.64	419.902	370.955	358.831	665.599	519.894	533.061	422.492
ENSDARG00000041098	60.9815	1.09867	0.295358	3.71978	0.000199393	0.00253327	FALSE	87.4027	84.6623	81.4499	58.6201	20.7185	28.3342	38.8395	56.5127
ENSDARG00000012407	443.86	-0.495328	0.133183	-3.71916	0.000199886	0.00253678	FALSE	337.306	399.994	408.549	337.56	609.515	490.186	567.077	426.628
ENSDARG00000039352	458.981	-0.541122	0.145492	-3.71925	0.000199818	0.00253678	FALSE	295.698	437.431	417.879	374.715	526.319	619.257	576.218	497.323
ENSDARG00000069065	360.062	-0.556514	0.149707	-3.71737	0.00020131	0.00255071	FALSE	295.95	295.825	348.236	280.467	591.425	401.298	426.626	377.956
ENSDARG00000102845	555.701	0.887897	0.238839	3.71755	0.000201168	0.00255071	FALSE	761.904	807.826	618.625	663.103	315.994	405.443	254.578	564.993
ENSDARG00000099839	64.8056	-0.988705	0.265979	-3.71723	0.000201417	0.00255071	FALSE	37.1619	48.246	26.9245	50.3153	82.591	69.8222	101.466	67.8401
ENSDARG00000096968	9.51661	-2.98545	0.80312	-3.71732	0.000201347	0.00255071	FALSE	1.85041	4.03647	2.13297	1.10241	39.6304	20.6243	5.37813	7.43008
ENSDARG00000002847	165.813	0.761082	0.2048	3.71622	0.000202228	0.0025596	FALSE	144.845	233.164	143.697	185.447	94.7357	132.921	96.9159	90.8263
ENSDARG00000104491	1282.26	-0.423539	0.113975	-3.71606	0.000202356	0.00255984	FALSE	1022.63	1295.68	1088.7	1132.09	1713.26	1581.89	1602.82	1193.33
ENSDARG00000077764	207.756	0.690932	0.185983	3.71503	0.000203177	0.00256884	FALSE	217.682	233.31	189.68	197.482	95.2253	159.442	96.0119	167.148
ENSDARG00000097256	204.863	-0.653423	0.175993	-3.71279	0.00020499	0.00259037	FALSE	163.906	183.848	142.426	186.415	308.144	251.956	315.271	190.494
ENSDARG00000006128	1800.45	0.305312	0.0822381	3.71254	0.000205188	0.00259148	FALSE	2083.11	2047.58	2082.08	1866.46	1718.96	1449.82	1585.22	1782.52
ENSDARG00000070543	977.248	0.441802	0.119007	3.71239	0.000205308	0.00259159	FALSE	1204.66	1048.08	942.352	1183.88	692.92	972.638	702.609	855.223
ENSDARG00000020795	3946.34	0.287574	0.0774717	3.71199	0.000205638	0.00259437	FALSE	4431.51	4110.34	4635.97	4268.68	3562.27	3656.17	3117.99	3954.48
ENSDARG00000079416	350.079	-0.546194	0.147157	-3.71165	0.000205916	0.00259648	FALSE	283.553	304.544	210.212	298.469	471.468	425.611	392.044	313.958
ENSDARG00000077329	519.438	0.454529	0.122472	3.71129	0.000206208	0.00259878	FALSE	651.265	550.954	559.4	601.27	364.682	492.271	363.816	501.908
ENSDARG00000026811	326.308	0.426809	0.115019	3.71076	0.000206639	0.00260203	FALSE	327.525	305.159	311.645	304.322	241.231	237.171	192.141	257.548
ENSDARG00000098551	269.083	0.490158	0.132093	3.7107	0.000206688	0.00260203	FALSE	318.034	324.238	265.031	262.546	193.356	231.64	171.21	236.184
ENSDARG00000042988	2968.76	0.712537	0.192063	3.70992	0.000207325	0.00260865	FALSE	3604.23	3455.17	2897.12	3775.78	1298.4	3099.06	1883.98	2099.38
ENSDARG00000025859	795.438	0.343678	0.0926812	3.70817	0.000208762	0.00262532	FALSE	893.674	866.696	847.288	798.622	644.772	625.961	640.494	770.176
ENSDARG00000089124	1543.2	0.638695	0.172247	3.70802	0.000208886	0.00262549	FALSE	2009.46	1881.1	1731.02	1641.35	822.171	1628.02	939.536	1274.7
ENSDARG00000089123	133.249	0.858377	0.231506	3.7078	0.000209066	0.00262634	FALSE	151.156	154.168	150.841	218.916	70.1962	78.831	83.8928	137.134
ENSDARG00000095947	1833.93	-0.363246	0.0979776	-3.70744	0.000209368	0.00262795	FALSE	1478.19	1627.92	1539.78	1650.58	2011.75	2398.6	1999.57	1692.5
ENSDARG00000039486	677.524	-0.685608	0.184931	-3.70738	0.000209417	0.00262795	FALSE	541.167	571.638	553.423	524.071	1295	602.988	953.726	672.985
ENSDARG00000027807	424.911	-0.538881	0.145393	-3.70637	0.000210249	0.00263697	FALSE	275.426	351.654	291.723	358.333	565.761	433.989	496.692	360.472
ENSDARG00000018105	4155.34	-0.436063	0.117681	-3.70546	0.00021101	0.00264491	FALSE	3863.04	3684.4	3546.78	3793.02	6155.82	5278.91	4934.08	3776.84
ENSDARG00000058371	93769.1	1.06098	0.286338	3.70534	0.000211107	0.00264491	FALSE	117385	136646	94881.5	127499	32579.9	44298.1	58830.6	92636.3
ENSDARG00000094561	622.302	-0.462232	0.124754	-3.70515	0.000211267	0.00264551	FALSE	590.519	593.653	494.599	472.951	677.959	907.458	735.921	646.564
ENSDARG00000061835	90.6208	0.765048	0.206497	3.7049	0.000211478	0.00264674	FALSE	89.4779	89.8753	132.141	121.383	57.9437	60.429	56.1454	78.6519
ENSDARG00000020956	3840.52	-0.471922	0.127387	-3.70462	0.000211708	0.00264821	FALSE	2395.06	2798.81	2749.1	2795.35	2892.27	4105.02	4543.94	3351.83
ENSDARG00000060257	1761.75	-0.240066	0.0648107	-3.70412	0.000212126	0.0026492	FALSE	1685.97	1717.35	1653.2	1723.94	1922.21	2125.28	2122.8	1840.83
ENSDARG00000042904	4778.75	-0.349916	0.094464	-3.70422	0.00021204	0.0026492	FALSE	4682.15	4353.62	4469.19	4222.34	6653.35	5543.71	5590.26	4810.95
ENSDARG00000000489	1030.04	-0.472766	0.127632	-3.70415	0.000212101	0.0026492	FALSE	924.198	897.967	992.232	849.717	1331.53	1187.15	1602.61	966.524
ENSDARG00000099269	368.748	-0.539133	0.145578	-3.70339	0.000212737	0.00265542	FALSE	297.001	343.794	334.863	347.178	588.574	474.331	508.735	352.871
ENSDARG00000019752	2292.24	0.686679	0.185509	3.70159	0.00021425	0.0026729	FALSE	3160.81	2745.86	2835.15	3222.29	1323.31	2587.25	1237.4	2284.06
ENSDARG00000100371	101154	-0.228545	0.0617526	-3.70098	0.000214768	0.00267794	FALSE	91045.1	96248.4	88570.5	96672.7	104326	109439	120215	102504
ENSDARG00000058325	205.984	-0.835707	0.225889	-3.69964	0.00021591	0.00269074	FALSE	190.558	132.34	166.706	168.835	434.318	208.201	330.41	203.815
ENSDARG00000031757	111.668	-0.777366	0.210158	-3.69897	0.000216478	0.00269639	FALSE	64.1481	81.1056	66.8826	105.093	165.154	149.767	130.347	99.0309
ENSDARG00000087290	37.6417	-2.16883	0.58638	-3.69868	0.00021672	0.00269798	FALSE	17.279	4.03796	7.35247	14.3513	101.239	58.3482	23.5341	11.2213
ENSDARG00000034195	5789.36	0.351234	0.0949945	3.69741	0.000217808	0.00270932	FALSE	6824.39	6211.97	6400.67	6576.11	5477.82	5272.66	4006.73	5634.31
ENSDARG00000045006	444.134	-0.443668	0.119996	-3.69735	0.000217862	0.00270932	FALSE	384.482	425.554	390.494	408.886	587.858	558.895	610.245	434.6
ENSDARG00000056210	232.555	-0.761385	0.205938	-3.69715	0.000218032	0.00271001	FALSE	189.512	169.649	189.84	144.56	394.824	308.805	267.136	207.474
ENSDARG00000089225	953.827	-0.313511	0.0848111	-3.69658	0.000218524	0.00271469	FALSE	874.826	938.415	914.757	917.808	1072.54	1150.86	1252.41	1055.75
ENSDARG00000101478	402.769	0.576739	0.156032	3.69629	0.000218777	0.0027164	FALSE	516.233	449.446	401.387	440.204	280.775	325.577	215.571	388.247
ENSDARG00000002967	1187.22	-0.406861	0.110104	-3.69523	0.000219686	0.00272623	FALSE	984.414	1054.53	1170.98	1038.18	1563.22	1368.52	1584.15	1119.05
ENSDARG00000090697	8605.4	-0.22616	0.0612058	-3.69508	0.000219818	0.00272644	FALSE	7956.08	8009.68	8156.07	8248.84	10189.5	8554.24	9955.39	9166.56
ENSDARG00000036080	26973.5	-0.303171	0.0820522	-3.69485	0.000220013	0.00272654	FALSE	24927.2	24781.3	25688.3	25261.2	33515.8	27915.3	35336.9	27431.7
ENSDARG00000009280	9184.36	-0.40834	0.110517	-3.6948	0.000220058	0.00272654	FALSE	8531.63	8716.01	7924.41	8838.02	11651.6	13254.2	11673.9	8560.99
ENSDARG00000027966	308.712	-0.601336	0.162845	-3.6927	0.00022189	0.00274779	FALSE	213.297	271.217	216.506	266.45	465.286	286.979	411.171	305.281
ENSDARG00000009142	5179.72	-0.301211	0.0815837	-3.69205	0.00022245	0.00275182	FALSE	5314.81	4776.62	5127.54	5192.76	7108.93	6245.84	6197.51	5602.2
ENSDARG00000027584	568.276	-0.558614	0.151299	-3.69213	0.000222387	0.00275182	FALSE	438.076	508.86	512.757	439.341	622.271	705.468	936.937	533.381
ENSDARG00000074466	281.121	0.580275	0.157197	3.69139	0.000223034	0.00275759	FALSE	259.924	308.864	290.065	353.32	147.481	216.906	209.961	234.035
ENSDARG00000000551	1546.31	-0.491811	0.133279	-3.69009	0.000224175	0.00277025	FALSE	1300.11	1264.36	1456.99	1257.1	2261.04	2004.2	1577.58	1582.59
ENSDARG00000052368	308.994	0.554064	0.150156	3.68991	0.000224329	0.0027707	FALSE	388.441	330.992	283.422	324.313	195.718	201.355	231.743	273.443
ENSDARG00000045863	11.8259	-2.18387	0.591992	-3.68902	0.00022512	0.002779	FALSE	4.80241	6.05745	10.4996	2.20767	18.6714	15.3149	46.1683	26.9397
ENSDARG00000103785	1290.48	-0.490542	0.133023	-3.68764	0.000226344	0.00279265	FALSE	822.944	823.621	871.83	943.23	928.896	1309.41	1563.97	1060.49
ENSDARG00000098711	29.3842	-1.19862	0.325061	-3.68736	0.000226595	0.00279428	FALSE	19.4363	16.1489	26.6644	22.0441	60.4377	55.2951	43.9253	34.1739
ENSDARG00000010059	192.435	0.71707	0.194484	3.68704	0.000226875	0.00279626	FALSE	291.626	230.368	218.647	187.463	123.581	110.802	139.56	189.162
ENSDARG00000039133	846.745	0.726721	0.197115	3.68678	0.00022711	0.00279627	FALSE	890.762	1050.21	831.194	965.591	450.994	331.276	721.798	752.167
ENSDARG00000042874	717.027	-0.772214	0.20946	-3.68669	0.000227188	0.00279627	FALSE	547.897	612.666	591.2	534.267	1572.92	799.768	941.634	592.63
ENSDARG00000035550	10.5678	-1.8075	0.490284	-3.68664	0.000227233	0.00279627	FALSE	5.37707	6.37069	4.74419	6.27809	20.4973	23.5106	16.8794	18.7952
ENSDARG00000086892	373.957	-0.526413	0.142875	-3.68444	0.000229202	0.00281903	FALSE	334.217	288.856	290.219	275.57	455.657	311.218	440.649	507.075
ENSDARG00000014652	419.075	0.543094	0.147411	3.68422	0.000229401	0.00282001	FALSE	503.77	519.747	492.36	536.549	247.801	386.578	326.22	445.095
ENSDARG00000063522	391.607	0.539543	0.146487	3.68322	0.000230305	0.00282554	FALSE	481.379	381.431	365.908	427.982	282.216	314.05	205.568	337.279
ENSDARG00000099195	711.749	-0.651484	0.17688	-3.68319	0.000230333	0.00282554	FALSE	614.216	644.992	589.511	720.079	1271.07	690.738	1266.13	807.931
ENSDARG00000099042	82.5403	-0.818516	0.222208	-3.68357	0.000229993	0.00282554	FALSE	53.7107	56.5241	59.905	86.1218	128.801	101.285	129.415	91.9685
ENSDARG00000094428	76.5634	-1.12822	0.306301	-3.68335	0.000230184	0.00282554	FALSE	57.3602	66.5846	49.5045	66.2875	207.701	82.8002	154.653	79.8545
ENSDARG00000051731	186.914	0.708627	0.192412	3.68285	0.000230639	0.00282782	FALSE	196.029	276.039	239.749	187.067	170.632	125.757	97.419	155.829
ENSDARG00000068289	2371.53	-0.307104	0.083401	-3.68226	0.000231176	0.00283293	FALSE	2040.52	2357.08	2097.59	2106.83	2971.85	2482.57	2796.51	2395.31
ENSDARG00000055216	21474.8	0.475294	0.12912	3.68101	0.000232309	0.00284533	FALSE	24306.5	24593.6	25447.8	23940.6	17603.8	20116.9	12111.6	20867.2
ENSDARG00000083108	8.90083	-3.58913	0.975146	-3.68061	0.000232679	0.00284838	FALSE	0.916951	1.99008	3.18757	1.13019	21.0959	2.84	53.8563	8.76076
ENSDARG00000016233	393.597	-0.419414	0.113995	-3.67925	0.000233921	0.00286209	FALSE	338.819	328.946	267.324	347.935	438.843	408.872	471.307	398.048
ENSDARG00000043328	46.7802	-1.21724	0.330862	-3.67901	0.000234141	0.00286237	FALSE	35.4931	41.1116	24.3613	34.2071	104.693	61.4826	106.21	44.0921
ENSDARG00000102580	33.6081	1.24037	0.337152	3.67896	0.000234188	0.00286237	FALSE	55.5735	40.3682	32.6019	47.4862	14.7535	10.4979	19.906	28.3967
ENSDARG00000104169	5949.87	-0.281901	0.0766653	-3.67703	0.000235962	0.00288105	FALSE	5636.55	5261.18	5595.94	5490.92	7005.72	6743.12	7261.05	5723.71
ENSDARG00000035676	2593.11	-0.47512	0.129217	-3.67691	0.000236079	0.00288105	FALSE	2232	2212	2224.54	2132.96	4139.69	2854.33	2836.56	2407.6
ENSDARG00000056986	216.594	-0.633748	0.172359	-3.6769	0.000236083	0.00288105	FALSE	143.796	189.935	186.29	164.324	343.354	191.596	281.805	245.377
ENSDARG00000086571	321.78	0.560211	0.152461	3.67445	0.00023836	0.00290733	FALSE	349.2	386.923	327.809	383.802	179.816	287.694	242.756	270.063
ENSDARG00000016480	1110.29	0.558586	0.152066	3.67332	0.000239422	0.00291876	FALSE	1283.76	1309.5	1276.37	1363.12	670.1	1165.51	679.91	1035.94
ENSDARG00000026406	374.536	0.538474	0.14662	3.67258	0.000240111	0.00292429	FALSE	372.296	561.808	395.376	363.575	264.935	261.257	335.434	303.488
ENSDARG00000025670	565.061	-0.738807	0.201169	-3.67257	0.000240124	0.00292429	FALSE	421.32	431.897	414.542	426.323	1082.17	523.528	767.187	456.418
ENSDARG00000101009	1292.16	-0.281139	0.0765577	-3.67226	0.000240419	0.00292636	FALSE	1125.75	1166.09	1106.38	1197.23	1577.24	1313.12	1329.1	1366.09
ENSDARG00000019529	2077.36	0.372751	0.101522	3.67161	0.000241024	0.00293221	FALSE	2205.03	2349.37	2360.15	2110.36	2011.15	1822.44	1387.62	1750.4
ENSDARG00000078313	917.502	0.358131	0.0975443	3.67147	0.000241159	0.00293234	FALSE	1012.78	1027.97	935.663	925.821	726.067	686.334	731.716	896.9
ENSDARG00000030765	1961.91	0.304275	0.0828825	3.67116	0.000241452	0.00293438	FALSE	1809.7	1912.78	1937.48	1963.32	1291.95	1699.15	1544.64	1634.6
ENSDARG00000053858	2870.19	-0.345252	0.094057	-3.67066	0.000241921	0.00293569	FALSE	2059.53	2333.86	2352.05	2297.31	2686.52	2955.09	3321	2525.2
ENSDARG00000029894	155.368	0.72262	0.196864	3.67065	0.000241935	0.00293569	FALSE	214.999	184.733	184.879	196.508	82.5679	114.765	118.573	155.589
ENSDARG00000096756	98.986	-1.16714	0.31795	-3.67082	0.000241771	0.00293569	FALSE	72.5674	62.4954	105.364	70.7069	294.821	132.961	144.238	127.362
ENSDARG00000098573	838.225	0.491096	0.133806	3.67021	0.000242348	0.00293919	FALSE	1014.49	971.519	922.64	988.644	525.345	832.029	667.46	746.992
ENSDARG00000029036	294.712	-0.469118	0.127833	-3.66978	0.000242755	0.00294261	FALSE	297.796	247.148	271.617	271.827	394.629	322.343	441.694	348.771
ENSDARG00000095843	177.262	0.52056	0.141925	3.66784	0.00024461	0.00296356	FALSE	209.542	218.091	179.399	193.733	120.241	158.285	135.917	143.804
ENSDARG00000035869	12752.2	-0.181012	0.0493578	-3.66735	0.000245076	0.00296768	FALSE	12023	11815.6	12102.3	12430.2	14235.9	14312.3	13056	13236.3
ENSDARG00000054878	155.094	-0.657027	0.179192	-3.66662	0.00024578	0.00297468	FALSE	110.961	124.101	116.869	153.55	253.913	165.717	203.515	173.947
ENSDARG00000016867	1106.32	-0.385616	0.105202	-3.66546	0.000246892	0.0029866	FALSE	931.521	982.926	850.826	897.297	1037.68	1148.2	1455.72	1143.41
ENSDARG00000011613	6505.59	-0.18244	0.0497785	-3.66504	0.000247304	0.00299003	FALSE	6431.48	6302.16	6353.28	6332.89	7238.38	6893.66	7703.48	7012.26
ENSDARG00000079979	125.898	0.608626	0.16612	3.66377	0.000248527	0.00300329	FALSE	139.269	158.197	146.273	136.055	80.9839	103.556	83.0487	111.363
ENSDARG00000087784	317.631	-0.526439	0.143697	-3.66353	0.00024876	0.00300456	FALSE	278.675	284.573	280.9	313.661	535.164	350.971	356.46	425.069
ENSDARG00000006615	518.721	-0.42102	0.114945	-3.66279	0.000249488	0.00301179	FALSE	450.467	439.585	382.621	433.285	636.296	464.04	605.489	578.346
ENSDARG00000099674	60.3332	-0.999512	0.272893	-3.66265	0.000249618	0.00301182	FALSE	38.4515	45.4366	39.8757	59.5977	78.5926	94.8584	128.569	64.3872
ENSDARG00000063905	365547	-0.30159	0.0823652	-3.66162	0.000250629	0.00302247	FALSE	339719	366452	350599	335267	458689	430829	465052	361122
ENSDARG00000069388	143.144	-0.804094	0.219618	-3.66133	0.000250911	0.00302277	FALSE	100.404	91.8093	117.95	96.1128	190.951	121.855	255.959	141.07
ENSDARG00000104811	21.6099	1.58085	0.431758	3.66142	0.000250821	0.00302277	FALSE	35.5539	24.2314	18.8934	34.2159	10.808	11.4926	9.05343	6.73669
ENSDARG00000027078	1840.42	-0.33352	0.0910989	-3.66108	0.000251153	0.00302413	FALSE	1618.46	1767	1631.77	1727.01	2279.91	2089.83	2324.18	1807.13
ENSDARG00000077996	281.966	0.522659	0.142799	3.6601	0.000252119	0.00303421	FALSE	346.377	303.386	297.587	330.897	212.419	247.614	196.107	233.586
ENSDARG00000103750	65.9576	1.27549	0.348516	3.65979	0.000252426	0.00303635	FALSE	82.2186	109.193	101.793	78.0408	17.7939	35.3024	40.3547	60.3036
ENSDARG00000016718	142.501	0.675495	0.184625	3.65873	0.000253463	0.00304571	FALSE	160.193	181.688	190.209	203.154	90.4512	94.611	129.419	143.571
ENSDARG00000012341	656.199	0.723594	0.197769	3.65878	0.000253417	0.00304571	FALSE	679.817	660.652	745.577	708.138	373.877	232.76	477.449	605.275
ENSDARG00000039325	28.8	1.50065	0.410182	3.65851	0.000253683	0.00304679	FALSE	40.9244	35.1053	52.7011	64.6439	13.6652	13.0124	13.7995	26.4749
ENSDARG00000019810	1266.08	0.323726	0.0884998	3.65793	0.000254264	0.00305065	FALSE	1374.78	1393.42	1441.13	1279.04	1122.82	969.851	1023.23	1265.94
ENSDARG00000059824	47.2664	-1.35009	0.369085	-3.65793	0.000254256	0.00305065	FALSE	44.9788	18.0471	25.677	32.0918	59.9889	58.5367	133.3	53.8221
ENSDARG00000045677	51617.6	0.897982	0.245678	3.65512	0.000257062	0.00308265	FALSE	62332.2	63341.1	58960.6	69739.3	21085.7	53884.9	29461.7	32073.8
ENSDARG00000076799	2969.68	-0.220163	0.0602583	-3.65366	0.000258526	0.00309862	FALSE	2823.55	2914.54	2857.56	3009.67	3637.95	3137.57	3311.36	3430.14
ENSDARG00000041257	257.098	-0.651082	0.178209	-3.65347	0.000258716	0.00309932	FALSE	164.434	190.682	270.649	233.975	338.452	273.322	438.606	297.785
ENSDARG00000030440	11987.7	-0.351972	0.0963569	-3.65279	0.000259404	0.00310598	FALSE	11197.2	10819.4	9476.17	10111.5	14511.2	13192.7	14669.6	10730.9
ENSDARG00000011334	1178.98	0.609784	0.166967	3.65214	0.000260069	0.00311235	FALSE	1337.88	1411.05	1258.07	1487.9	622.157	1210.54	811.815	955.578
ENSDARG00000102624	678.313	0.488715	0.133824	3.65193	0.000260279	0.00311328	FALSE	710.387	828.686	845.276	692.71	556.623	600.124	395.985	638.929
ENSDARG00000103566	2984.85	-0.248806	0.0681383	-3.65148	0.000260732	0.00311711	FALSE	2726.25	2872.56	2835.49	2894.46	3540.6	3235.69	3630.3	3057.3
ENSDARG00000105114	218.586	-0.539706	0.147818	-3.65116	0.000261056	0.00311939	FALSE	210.132	203.033	190.632	178.702	262.044	271.106	356.021	249.705
ENSDARG00000079949	3762.86	0.207686	0.0569009	3.64995	0.000262291	0.00313257	FALSE	4196.52	4036.91	3828.66	3872.76	3551.42	3420.2	3265.05	3562.25
ENSDARG00000038473	2749.56	-0.335525	0.091935	-3.64959	0.000262656	0.00313533	FALSE	2293.14	2463.39	2598.36	2450.15	3646.02	3120.07	2992.61	2617.58
ENSDARG00000042409	673.818	-0.374444	0.102611	-3.64917	0.000263088	0.00313889	FALSE	598.195	546.81	661.153	593	750.644	753.725	917.538	689.285
ENSDARG00000054619	1444.63	0.391747	0.107366	3.64869	0.000263577	0.00314313	FALSE	1766.57	1522.56	1535.18	1662.91	1009.76	1146.6	1299.53	1484.24
ENSDARG00000087346	715.208	0.333154	0.0913198	3.64821	0.000264076	0.00314748	FALSE	864.479	791.619	703.671	677.958	582.184	619.237	593.954	615.358
ENSDARG00000017634	4004.3	0.3999	0.109629	3.64775	0.000264542	0.00314925	FALSE	4798.84	4297.41	4325.49	4429.27	2944.87	4344.58	2985.34	3256.03
ENSDARG00000077964	1153.82	-0.429526	0.117757	-3.64755	0.000264756	0.00314925	FALSE	1154.6	1027.9	944.3	1046.05	1320.07	1388.34	1735.29	1178.52
ENSDARG00000071592	609.905	-0.588737	0.161406	-3.64754	0.00026476	0.00314925	FALSE	327.098	374.144	432.575	458.699	499.52	471.579	806.322	614.816
ENSDARG00000071426	462.863	-0.63445	0.173937	-3.64758	0.000264722	0.00314925	FALSE	383.042	317.491	448.671	374.749	658.371	480.387	798.089	430.523
ENSDARG00000100555	810.231	-0.428625	0.117609	-3.6445	0.000267914	0.00318515	FALSE	608.023	674.881	655.138	711.331	1095.77	906.034	832.735	733.897
ENSDARG00000100288	703.02	0.35054	0.0962119	3.64342	0.000269042	0.0031958	FALSE	746.054	641.644	721.583	828.292	522.269	545.518	622.09	610.085
ENSDARG00000004447	129.096	-0.782941	0.214894	-3.64338	0.000269081	0.0031958	FALSE	102.945	111.081	91.2422	133.522	193.475	170.73	261.709	129.586
ENSDARG00000008243	8077.49	-0.216955	0.0595587	-3.64271	0.000269781	0.00319926	FALSE	7269.28	7470.37	7736.17	7731.69	9232.55	9038.76	8849.51	7993.98
ENSDARG00000005774	7646.76	0.236605	0.0649506	3.64285	0.000269636	0.00319926	FALSE	8102.37	7898.17	7919.21	8128.31	7200.51	6693.11	6130.21	7175.51
ENSDARG00000051940	651.448	-0.426761	0.117153	-3.64277	0.00026972	0.00319926	FALSE	407.128	381.113	462.567	511.694	562.595	597.024	690.173	518.359
ENSDARG00000039647	10751.1	0.339181	0.0931166	3.64254	0.000269966	0.00319984	FALSE	11759.4	11919.8	11176.9	12045.6	8342.47	10445.8	7864.49	10420.3
ENSDARG00000015239	1787.09	0.244599	0.067157	3.6422	0.00027032	0.00320081	FALSE	1795.66	1889.67	1972.8	1783.71	1633.36	1583.37	1431.67	1632.09
ENSDARG00000015254	1290.49	-0.246619	0.0677109	-3.64224	0.000270279	0.00320081	FALSE	1187.63	1256.09	1241.44	1269.06	1515	1542.58	1428.79	1393.26
ENSDARG00000027500	1083.82	0.364058	0.0999921	3.64087	0.000271718	0.00321416	FALSE	1220.93	1204.88	1191.31	1219.51	869.209	796.296	1090.41	999.678
ENSDARG00000056453	183.896	-0.822534	0.225917	-3.64087	0.000271721	0.00321416	FALSE	134.006	170.036	159.592	161.747	275.449	165.501	423.517	240.778
ENSDARG00000101670	623.164	0.656835	0.180413	3.64073	0.000271866	0.00321425	FALSE	733.078	740.922	823.836	683.323	308.634	552.077	379.017	648.866
ENSDARG00000053129	692.326	-0.355676	0.0977437	-3.63886	0.000273846	0.00323604	FALSE	691.168	587.275	618.949	636.002	833.767	749.067	909.807	750.353
ENSDARG00000098868	347.162	0.402168	0.110532	3.63849	0.000274239	0.00323743	FALSE	409.076	378.845	377.886	377.194	259.013	273.338	291.756	340.621
ENSDARG00000027316	2656.83	-0.42882	0.117852	-3.63862	0.000274103	0.00323743	FALSE	2215.74	2581.36	2314.21	2323.74	2669.83	3789.07	3620.5	2623.33
ENSDARG00000090170	1547.29	0.364506	0.100206	3.63757	0.000275217	0.00324734	FALSE	1771.7	1660.53	1676.35	1723.46	1187.6	1561.6	1124.89	1431.65
ENSDARG00000032264	494.786	0.418574	0.115093	3.63685	0.000275993	0.00325486	FALSE	506.852	515.396	553.232	545.162	386.195	459.576	317.854	422.148
ENSDARG00000001829	3185.57	-0.313684	0.0862711	-3.63602	0.000276878	0.00326202	FALSE	3131.54	2883.19	3070.76	3122.39	3928.99	3670.54	4120.99	3454.53
ENSDARG00000100828	10.6184	-2.22801	0.612749	-3.63608	0.000276814	0.00326202	FALSE	5.72524	3.0257	5.27317	5.52588	18.7157	7.59633	38.8745	26.0921
ENSDARG00000056427	3026.25	-0.315079	0.0866667	-3.63552	0.000277416	0.00326672	FALSE	2892.67	2733.49	2693.91	3063.82	4168.11	3208.59	3503.33	3283.99
ENSDARG00000022660	176.267	-0.621469	0.170984	-3.63466	0.00027835	0.00327608	FALSE	135.492	159.693	152.51	128.965	244.022	179.699	281.962	182.64
ENSDARG00000102832	2421.97	0.361253	0.0994214	3.63356	0.000279542	0.00328689	FALSE	2783.65	2561.85	2622.24	2568.69	2031.31	2265.51	1651.05	2253.89
ENSDARG00000039241	1076.87	0.440453	0.121218	3.63355	0.000279548	0.00328689	FALSE	1197.56	1147.27	1182.53	1275.49	680.456	1106.7	837.748	913.406
[truncated: 28,344 more rows]
